# Supplementary material for: Quantitative Trait Locus Mapping and Identification of Candidate Genes Controlling Flowering Time in Brassica napus L
Source: Front Plant Sci. 2021 Feb 3;11:626205. doi: 10.3389/fpls.2020.626205 (PMC7886670; doi:10.3389/fpls.2020.626205)
Supplement: Supplementary file 1 [file Data_Sheet_1.zip]

Archive with 3 entries (3 files):
- Supplementary Material.doc
- Supplementary Tables.xlsx
- Supplementary Figures.doc
