# Supplementary material for: Quantitative Trait Locus Mapping and Identification of Candidate Genes Controlling Flowering Time in Brassica napus L
Source: Front Plant Sci. 2021 Feb 3;11:626205. doi: 10.3389/fpls.2020.626205 (PMC7886670; doi:10.3389/fpls.2020.626205)
Supplement: Supplementary file 1 [file Data_Sheet_1.zip › Supplementary Tables.xlsx]

## Sheet: Table S1
Table S1 Detailed information of SSR genetic map constructed in F2a population
Linkage group	LOD score	Map length (cM)	Number of markers	Map density (cM)
LG1	5	134.31	8	16.79
LG2	5	92.3	17	5.43
LG3	5	49.78	9	5.53
LG4	5	106.37	10	10.64
LG5	5	42.42	8	5.3
LG6	5	32.11	6	5.35
LG7	5	51.61	5	10.32
LG8	5	31.88	4	7.97
LG9	5	3.58	4	0.9
LG10	4	25.77	7	3.68
LG11	4	26.54	6	4.42
LG12	4	87.62	6	14.6
LG13	4	69.64	4	17.41
LG14	4	43.35	3	14.45
LG15	4	15.26	3	5.09
LG16	4	21.44	3	7.15
LG17	4	17.42	3	5.81
LG18	4	48.93	4	12.23
Total		900.33	110	8.5

## Sheet: Table S2
Table S2 Characteristics of the high-density genetic map
Lingkage Group ID	Total marker	Total distance (cM)	Average distance (cM)	Gap < 5 cM (%)
chrA01	133	103.66	0.78	97.73
chrA02	111	87.33	0.79	100
chrA03	230	151.65	0.66	99.56
chrA04	211	127.21	0.6	99.05
chrA05	123	97.6	0.79	98.36
chrA06	247	123.01	0.5	100
chrA07	187	131.11	0.7	99.46
chrA08	111	104.88	0.94	100
chrA09	205	158.53	0.77	98.53
chrA10	101	71.49	0.71	99
chrC01	78	60.03	0.77	100
chrC02	36	48.72	1.35	94.29
chrC03	270	176.05	0.65	98.51
chrC04	217	140.73	0.65	100
chrC05	270	143.36	0.53	98.51
chrC06	143	116.77	0.82	97.89
chrC07	162	132.15	0.82	98.14
chrC08	180	119.52	0.66	98.88
chrC09	146	101.22	0.69	97.93

## Sheet: Table S3
Table S3 Primer sequence of SSR and InDel markers linked to flowering time sites
SSR marker	Forward primer (5'-3')	Reverse primer (5'-3')
BrgMS453	TGACTTATGAAAGCGAGCACA	TTTCTTCTTCTCCTCTGCGACT
BrgMS684	TGAGTGCCTAGAACGAGATCCT	CAGCAACCAAATTCCACCTACT
BrgMS753	CTCTTGTCGGATTTTGAGTTGA	TTGTAGGATGGTGACTGGTGAG
BnGMS309	CAGTCGGACTAAGTGAGAGG	TTGAAACTTTAATAAGCCATCA
BnGMS327	GGTAATCACTGAGCCAGTTC	ATGGAATGATGATGATTGGT
BnGMS650	GAGGAGAATGAACCCTAGAGA	ACATCTGTCATAGAGCCGTT
BrgMS75	TCACTAGACGAAAGTTGAGCCA	TGCTTATGGTAATGTTTGCAGG
BnGMS625	ATCAAAGAGGAAAGAACCGT	ACAAGGTAAGGAGTTTGGGT
BrgMS86	ATATCCCAACACCGCACTAAAC	TTCGTCTTCATCTACGCTCAAA
BrgMS579	GCTTTCTTCAGATCCTCCTTGA	CCTTTCACTTGATCGTTCTTCC
BnGMS370	GATGTATGCACCTTTGGTCT	TCACGTACAATTTCATTTGC
InDel1	CACCAGAGCCTCCACAAGCT	CTCCCTGAACCTCATCTTCCAT
InDel2	GAGAATGTGAGCTTTGCCT	GATCGATAGCCATCCACCT
InDel3	GAGGAGACGAAGCCATTG	CAACTGCTGTAAcAGAAGCAT
InDel4	GAGTATGTACGACCTCTGGT	GCGGATTGTGTTCCTCTAT
InDel5	CCTGATGGCCACGAGCTT	CCCGAACGACCGAACCGA
InDel6	CCTGTGTGTGTGGCTTCTCT	GTTGCTAGCGAGCTACCGT
InDel7	GGTTCCCAGATCATCCACAT	CCTCTAACATGTAAGTGACCGT

## Sheet: Table S4
Table S4 Collected loci associated with flowering time in B. napus from previous studies
Refrence	Chromosome	Position (Mb)
An et al., 2019	A01	21.45-21.51
An et al., 2019	A03	8.86-8.9
An et al., 2019	A03	24.34-24.37
An et al., 2019	A03	26.62-26.65
An et al., 2019	A05	9.11-9.17
An et al., 2019	A05	11.74-11.78
An et al., 2019	A06	3.08-3.11
An et al., 2019	A06	3.47-3.51
An et al., 2019	A06	6.51-6.57
An et al., 2019	A07	15.06-15.13
An et al., 2019	A07	15.74-15.91
An et al., 2019	A07	17.2-18.28
An et al., 2019	A07	17.84-17.95
An et al., 2019	A07	22.93-22.97
An et al., 2019	A09	18.54-18.57
An et al., 2019	C01	14.79-14.84
An et al., 2019	C02	0.31-3.21
An et al., 2019	C03	9.61-9.64
An et al., 2019	C04	3.75-3.77
An et al., 2019	C09	18.45-18.49
Jian et al., 2019	A02	19.65-20.74
Jian et al., 2019	A06	7.21-21.69
Jian et al., 2019	A07	19.65-19.98
Jian et al., 2019	A08	18.10-18.77
Jian et al., 2019	A10	13.34-14.49
Jian et al., 2019	CO2	0.02-5.55
Li et al., 2018a	A02	6.27-6.32
Li et al., 2018a	A02	6.32-19.74
Li et al., 2018a	A03	3.71-4.44
Li et al., 2018a	A03	7.02-8.07
Li et al., 2018a	A03	20.4-20.93
Li et al., 2018a	A03	25.48-27.48
Li et al., 2018a	A03	25.49-26.29
Li et al., 2018a	A06	5.25-15.36
Li et al., 2018a	A07	15.14-20.72
Li et al., 2018a	A10	1.57-8.28
Li et al., 2018a	A10	1.57-8.72
Li et al., 2018a	A10	7.24-10.07
Li et al., 2018a	A10	10.68-11.03
Li et al., 2018a	A10	12.44-12.8
Li et al., 2018a	C03	0.79-1.46
Li et al., 2018a	C03	55.42-58.62
Li et al., 2018a	C05	29.66-37.06
Li et al., 2018a	C06	20.41-29.49
Li et al., 2018a	C06	20.42-28.28
Li et al., 2018a	C06	30.49-34.61
Li et al., 2018b	A10	14.61-15.14
Li et al., 2018b	A10	15.37-15.94
Li et al., 2018b	C06	22.64-31.79
Li et al., 2018b	C06	25.34-32.48
Raman et al., 2019	A02	0.217384
Raman et al., 2019	A02	0.262474
Raman et al., 2019	A02	2.28895
Raman et al., 2019	A07	21.9802
Raman et al., 2019	A07	23.6113
Raman et al., 2019	C01	2.29228
Raman et al., 2019	C02	4.68699
Raman et al., 2019	C02	26.7658
Raman et al., 2019	C02	45.0266
Raman et al., 2019	C03	0.735747
Raman et al., 2019	C03	2.60579
Raman et al., 2019	C03	5.30835
Raman et al., 2019	C03	8.07288
Raman et al., 2019	C03	11.9869
Raman et al., 2019	C04	6.57007
Raman et al., 2019	C04	14.6115
Raman et al., 2019	C04	62.1491
Raman et al., 2019	C04	121.513
Raman et al., 2019	C06	22.1334
Raman et al., 2019	C06	29.3795
Shah et al., 2018	A01	2.58083
Shah et al., 2018	A02	4.04798
Shah et al., 2018	A02	10.4026
Shah et al., 2018	A03	0.883287
Shah et al., 2018	A03	6.27847
Shah et al., 2018	A03	21.5207
Shah et al., 2018	A04	0.194583
Shah et al., 2018	A04	18.9613
Shah et al., 2018	A07	12.4428
Shah et al., 2018	C04	4.79475
Shah et al., 2018	C04	35.2481
Shah et al., 2018	C06	17.9328
Shah et al., 2018	C06	27.9854
Shah et al., 2018	C06	36.3426
Shah et al., 2018	C07	2.20142
Shah et al., 2018	C07	39.3698
Shah et al., 2018	C08	33.5801
Shah et al., 2018	C09	36.8733
Shen et al., 2018	A02	0.115
Shen et al., 2018	A02	1.575
Shen et al., 2018	A02	5.233
Shen et al., 2018	A03	18.873
Shen et al., 2018	A06	22.729
Shen et al., 2018	A06	23.331
Shen et al., 2018	A06	23.743
Shen et al., 2018	A07	15.256
Shen et al., 2018	A07	15.954
Shen et al., 2018	A07	16.171
Shen et al., 2018	C01	27.417
Shen et al., 2018	C01	34.893
Shen et al., 2018	C02	0.559
Shen et al., 2018	C02	9.31
Shen et al., 2018	C02	44.366
Shen et al., 2018	C06	3.105
Shen et al., 2018	C06	14.324
Shen et al., 2018	C06	17.599
Shen et al., 2018	C06	21.785
Shen et al., 2018	C07	25.216
Shen et al., 2018	C07	26.989
Shen et al., 2018	C09	44.59
Shen et al., 2018	C09	45.206
Shen et al., 2018	C09	46.575
Song et al., 2020	A02	0.019898
Song et al., 2020	A02	0.074649
Song et al., 2020	A02	0.754639
Song et al., 2020	A02	0.789365
Song et al., 2020	A02	0.921159
Song et al., 2020	A02	1.49906
Song et al., 2020	A02	1.50954
Song et al., 2020	A02	1.52366
Song et al., 2020	A02	1.64329
Song et al., 2020	A02	1.96878
Song et al., 2020	A02	2.01194
Song et al., 2020	A02	2.03914
Song et al., 2020	A02	2.10207
Song et al., 2020	A02	2.14515
Song et al., 2020	A02	2.15592
Song et al., 2020	A02	2.17008
Song et al., 2020	A02	2.32386
Song et al., 2020	A02	2.52204
Song et al., 2020	A02	2.5559
Song et al., 2020	A02	2.57834
Song et al., 2020	A02	3.03462
Song et al., 2020	A02	3.05685
Song et al., 2020	A02	3.06274
Song et al., 2020	A02	3.15541
Song et al., 2020	A02	3.72494
Song et al., 2020	A02	3.95151
Song et al., 2020	A02	4.0435
Song et al., 2020	A02	5.32513
Song et al., 2020	A02	5.38948
Song et al., 2020	A02	5.89947
Song et al., 2020	A02	6.29466
Song et al., 2020	A02	6.56209
Song et al., 2020	A02	6.79928
Song et al., 2020	A02	6.97547
Song et al., 2020	A02	7.44169
Song et al., 2020	A02	7.44882
Song et al., 2020	A02	7.50162
Song et al., 2020	A02	7.50255
Song et al., 2020	A02	7.51819
Song et al., 2020	A02	7.54849
Song et al., 2020	A02	7.59211
Song et al., 2020	A02	7.69876
Song et al., 2020	A02	7.71467
Song et al., 2020	A02	7.87751
Song et al., 2020	A02	8.10453
Song et al., 2020	A02	8.12359
Song et al., 2020	A02	8.13522
Song et al., 2020	A02	8.2201
Song et al., 2020	A02	8.62695
Song et al., 2020	A02	8.72414
Song et al., 2020	A02	8.72453
Song et al., 2020	A02	8.73363
Song et al., 2020	A02	8.74706
Song et al., 2020	A02	8.7775
Song et al., 2020	A02	8.78427
Song et al., 2020	A02	8.83666
Song et al., 2020	A02	8.94787
Song et al., 2020	A02	9.12819
Song et al., 2020	A02	9.26156
Song et al., 2020	A02	9.27062
Song et al., 2020	A02	9.32096
Song et al., 2020	A02	9.37029
Song et al., 2020	A02	9.37076
Song et al., 2020	A02	9.46516
Song et al., 2020	A02	9.81573
Song et al., 2020	A02	9.82482
Song et al., 2020	A02	9.85625
Song et al., 2020	A02	9.88953
Song et al., 2020	A02	9.96512
Song et al., 2020	A02	10.5033
Song et al., 2020	A02	10.5033
Song et al., 2020	A02	10.7319
Song et al., 2020	A02	10.7766
Song et al., 2020	A02	11.0344
Song et al., 2020	A02	11.4186
Song et al., 2020	A02	11.7039
Song et al., 2020	A02	11.7227
Song et al., 2020	A02	11.7327
Song et al., 2020	A02	12.1462
Song et al., 2020	A02	12.2406
Song et al., 2020	A02	12.2955
Song et al., 2020	A02	12.5161
Song et al., 2020	A02	12.6162
Song et al., 2020	A02	12.6589
Song et al., 2020	A02	12.9822
Song et al., 2020	A02	13.0414
Song et al., 2020	A02	14.2989
Song et al., 2020	A02	15.0041
Song et al., 2020	A02	15.6528
Song et al., 2020	A02	16.1006
Song et al., 2020	A02	16.1335
Song et al., 2020	A02	17.0045
Song et al., 2020	A02	17.2403
Song et al., 2020	A02	17.5953
Song et al., 2020	A02	18.1611
Song et al., 2020	A02	19.0062
Song et al., 2020	A02	21.6238
Song et al., 2020	A02	23.5364
Song et al., 2020	A02	23.7779
Song et al., 2020	A02	24.2869
Song et al., 2020	A02	25.01
Song et al., 2020	A02	25.089
Song et al., 2020	A02	26.161
Song et al., 2020	A02	27.1534
Song et al., 2020	A02	27.6588
Song et al., 2020	A02	28.5178
Song et al., 2020	A02	35.8382
Song et al., 2020	A06	46.2994
Song et al., 2020	A07	25.0387
Song et al., 2020	A07	26.2664
Song et al., 2020	A07	26.9625
Song et al., 2020	A10	19.6663
Song et al., 2020	A10	23.6752
Song et al., 2020	A10	23.7874
Song et al., 2020	A10	23.7876
Song et al., 2020	A10	24.3138
Song et al., 2020	A10	24.383
Song et al., 2020	A10	24.3848
Song et al., 2020	C02	0.598415
Song et al., 2020	C02	0.719365
Song et al., 2020	C02	1.00174
Song et al., 2020	C02	1.05433
Song et al., 2020	C02	1.106
Song et al., 2020	C02	1.68078
Song et al., 2020	C02	2.44342
Song et al., 2020	C02	2.59667
Song et al., 2020	C02	2.68304
Song et al., 2020	C02	4.75007
Song et al., 2020	C08	0.98951
Song et al., 2020	C08	1.86361
Song et al., 2020	C08	4.36648
Song et al., 2020	C08	4.81838
Song et al., 2020	C08	6.5281
Song et al., 2020	C08	16.1215
Song et al., 2020	C08	17.0097
Song et al., 2020	C08	17.6325
Song et al., 2020	C08	25.178
Wang et al., 2016	A01	4.28-5.43
Wang et al., 2016	A01	9.98-11.86
Wang et al., 2016	A01	13.86-15.69
Wang et al., 2016	A02	8.78-9.25
Wang et al., 2016	A02	24.15-24.24
Wang et al., 2016	A03	2.42-2.88
Wang et al., 2016	A03	5.05-6.52
Wang et al., 2016	A04	0.26-4.73
Wang et al., 2016	A04	7.74-10.94
Wang et al., 2016	A04	11.90-13.46
Wang et al., 2016	A06	0.043-0.074
Wang et al., 2016	A07	14.46-18.55
Wang et al., 2016	A10	9.84-10.70
Wang et al., 2016	A10	13.38-15.19
Wang et al., 2016	C02	6.96-13.65
Wang et al., 2016	C03	17.61-20.73
Wang et al., 2016	C09	39.31-43.43
Wei et al., 2017	A03	6.45053
Wei et al., 2017	A03	6.45076
Wei et al., 2017	A06	19.764
Wei et al., 2017	A06	20.4946
Wei et al., 2017	A10	15.8114
Wei et al., 2017	A10	15.8128
Wei et al., 2017	A10	15.8142
Wei et al., 2017	C06	13.9868
Wei et al., 2017	C09	41.678
Wei et al., 2017	C09	41.678
Wei et al., 2017	C09	41.7028
Wei et al., 2017	C09	41.7077
Wu et al., 2019	A01_random	0.548193
Wu et al., 2019	A02	0.158168
Wu et al., 2019	A02	3.27398
Wu et al., 2019	A02	6.30309
Wu et al., 2019	A02	20.5165
Wu et al., 2019	A02	21.8909
Wu et al., 2019	A02_random	0.168357
Wu et al., 2019	A02_random	0.280667
Wu et al., 2019	A03	6.197
Wu et al., 2019	A04	8.56223
Wu et al., 2019	A04	8.78774
Wu et al., 2019	A04	9.66958
Wu et al., 2019	A07	7.37269
Wu et al., 2019	A07	22.7915
Wu et al., 2019	A09	25.5164
Wu et al., 2019	A09	25.8056
Wu et al., 2019	A10	14.9202
Wu et al., 2019	A10	15.804
Wu et al., 2019	A10	15.94
Wu et al., 2019	C02	2.72124
Wu et al., 2019	C02	6.76035
Wu et al., 2019	C04	28.1812
Wu et al., 2019	C05	18.7476
Wu et al., 2019	C06	27.055
Wu et al., 2019	C09	47.6096
Xu et al., 2016	A02	0.974215
Xu et al., 2016	A02	0.976931
Xu et al., 2016	A02	3.88781
Xu et al., 2016	A02	3.96717
Xu et al., 2016	A02	6.9761
Xu et al., 2016	A02	12.7486
Xu et al., 2016	A03	8.52964
Xu et al., 2016	A03	19.1864
Xu et al., 2016	A03	19.2249
Xu et al., 2016	A04	0.257233
Xu et al., 2016	A04	2.14039
Xu et al., 2016	A04	8.99857
Xu et al., 2016	A04	17.8884
Xu et al., 2016	A04	18.1326
Xu et al., 2016	A05	20.8788
Xu et al., 2016	A07	17.6024
Xu et al., 2016	A09	2.1761
Xu et al., 2016	A09	29.5776
Xu et al., 2016	A10	13.0871
Xu et al., 2016	A10	14.8528
Xu et al., 2016	A10	14.9676
Xu et al., 2016	A10	15.0493
Xu et al., 2016	C01	9.75497
Xu et al., 2016	C01	34.0874
Xu et al., 2016	C02	26.5484
Xu et al., 2016	C02	41.6387
Xu et al., 2016	C03	25.3008
Xu et al., 2016	C03	57.1061
Xu et al., 2016	C03	57.1062
Xu et al., 2016	C03	58.7437
Xu et al., 2016	C04	3.30789
Xu et al., 2016	C05	0.167988
Xu et al., 2016	C05	0.201155
Xu et al., 2016	C05	3.67015
Xu et al., 2016	C05	3.69818
Xu et al., 2016	C05	42.8661
Xu et al., 2016	C06	27.573
Xu et al., 2016	C09	11.1046
Xu et al., 2016	C09	43.7213
Xu et al., 2016	C09	43.7279
Xu et al., 2016	C09	43.7326

## Sheet: Table S5
Table S5 Information of genes within three co-localized QTLs
QTL	Chr.	Start (bp)	Stop (bp)	Gene ID	Variation	Pfam ID	Pfam Description	Interpro ID	Interpro Description	GO term accession	GO term definition	KO ID	KO definition
FTA09	chrA09	21341346	21346658	BnaA09g28460D
FTA09	chrA09	21348109	21349417	BnaA09g28470D
FTA09	chrA09	21351908	21354940	BnaA09g28480D	√	PF00753	Metallo-beta-lactamase superfamily	IPR001279	Metallo-beta-lactamase	GO:0016021	The component of a membrane consisting of the gene products and protein complexes having at least some part of their peptide sequence embedded in the hydrophobic region of the membrane.	-	-
FTA09	chrA09	21362091	21364746	BnaA09g28490D	√	PF00153	Mitochondrial carrier protein	IPR002067	Mitochondrial carrier protein	GO:0022857	Enables the transfer of a substance, usually a specific substance or a group of related substances, from one side of a membrane to the other.	-	-
FTA09	chrA09	21365151	21367799	BnaA09g28500D	√	PF07714	Protein tyrosine kinase	IPR000719	Protein kinase domain	GO:0016021	The component of a membrane consisting of the gene products and protein complexes having at least some part of their peptide sequence embedded in the hydrophobic region of the membrane.	-	-
FTA09	chrA09	21446044	21448366	BnaA09g28510D
FTA09	chrA09	21453301	21464815	BnaA09g28520D
FTA09	chrA09	21470089	21470440	BnaA09g28530D
FTA09	chrA09	21472512	21474227	BnaA09g28540D	√	-	-	-	-	-	-	-	-
FTA09	chrA09	21480130	21481817	BnaA09g28550D
FTA09	chrA09	21482123	21482662	BnaA09g28560D
FTA09	chrA09	21482862	21483259	BnaA09g28570D	√	-	-	-	-	-	-	-	-
FTA09	chrA09	21485227	21488495	BnaA09g28580D	√	PF11744	Aluminium activated malate transporter	IPR020966	Aluminum-activated malate transporter	GO:0016021	The component of a membrane consisting of the gene products and protein complexes having at least some part of their peptide sequence embedded in the hydrophobic region of the membrane.	-	-
FTA09	chrA09	21496952	21500156	BnaA09g28590D	√	PF13646	HEAT repeats	IPR000357	HEAT repeat	GO:0005515	Interacting selectively and non-covalently with any protein or protein complex (a complex of two or more proteins that may include other nonprotein molecules).	-	-
FTA09	chrA09	21501206	21503261	BnaA09g28600D	√	PF01169	Uncharacterized protein family UPF0016	IPR001727	Gdt1 family	GO:0016021	The component of a membrane consisting of the gene products and protein complexes having at least some part of their peptide sequence embedded in the hydrophobic region of the membrane.	-	-
FTA09	chrA09	21503367	21507940	BnaA09g28610D	√	PF01602	Adaptin N terminal region	IPR002553	Clathrin/coatomer adaptor, adaptin-like, N-terminal	GO:0016192	A cellular transport process in which transported substances are moved in membrane-bounded vesicles; transported substances are enclosed in the vesicle lumen or located in the vesicle membrane. The process begins with a step that directs a substance to the forming vesicle, and includes vesicle budding and coating. Vesicles are then targeted to, and fuse with, an acceptor membrane.	-	-
FTA09	chrA09	21510314	21513532	BnaA09g28620D
FTA09	chrA09	21517391	21521226	BnaA09g28630D
FTA09	chrA09	21524956	21530263	BnaA09g28640D
FTA09	chrA09	21548291	21548673	BnaA09g28650D
FTA09	chrA09	21569255	21570953	BnaA09g28660D
FTA09	chrA09	21598357	21599627	BnaA09g28670D
FTA09	chrA09	21610881	21611387	BnaA09g28680D	√	PF00035	Double-stranded RNA binding motif	IPR001650	Helicase, C-terminal	GO:0034459	Go 0034459	K11460	polycomb group RING finger protein 2
FTA09	chrA09	21611443	21611723	BnaA09g28690D
FTA09	chrA09	21613544	21613945	BnaA09g28700D	√	PF00204	DNA gyrase B	IPR000565	DNA topoisomerase, type IIA, subunit B	GO:0003677	Any molecular function by which a gene product interacts selectively and non-covalently with DNA (deoxyribonucleic acid).	-	-
FTA09	chrA09	21616662	21620363	BnaA09g28710D
FTA09	chrA09	21622132	21624505	BnaA09g28720D
FTA09	chrA09	21625102	21627725	BnaA09g28730D
FTA09	chrA09	21632789	21638779	BnaA09g28740D
FTA09	chrA09	21638952	21641546	BnaA09g28750D	√	PF07859	alpha/beta hydrolase fold	IPR013094	Alpha/beta hydrolase fold-3	GO:0016787	Catalysis of the hydrolysis of various bonds, e.g. C-O, C-N, C-C, phosphoric anhydride bonds, etc. Hydrolase is the systematic name for any enzyme of EC class 3.	K15889	prenylcysteine alpha-carboxyl methylesterase [EC:3.1.1.-]
FTA09	chrA09	21652038	21653402	BnaA09g28760D
FTA09	chrA09	21656678	21659106	BnaA09g28770D	√	PF04776	Protein MS5	IPR006462	Protein MS5	GO:0008150	A biological process represents a specific objective that the organism is genetically programmed to achieve. Biological processes are often described by their outcome or ending state, e.g., the biological process of cell division results in the creation of two daughter cells (a divided cell) from a single parent cell. A biological process is accomplished by a particular set of molecular functions…	-	-
FTA09	chrA09	21660692	21662050	BnaA09g28780D
FTA09	chrA09	21665217	21670693	BnaA09g28790D
FTA09	chrA09	21685666	21690963	BnaA09g28800D
FTA09	chrA09	21696459	21697103	BnaA09g28810D	√	PF13855	Leucine rich repeat	IPR001611	Leucine-rich repeat	GO:0005515	Interacting selectively and non-covalently with any protein or protein complex (a complex of two or more proteins that may include other nonprotein molecules).	K13420	LRR receptor-like serine/threonine-protein kinase FLS2 [EC:2.7.11.1]
FTA09	chrA09	21697580	21699970	BnaA09g28820D	√	PF13855	Leucine rich repeat	IPR001611	Leucine-rich repeat	GO:0005515	Interacting selectively and non-covalently with any protein or protein complex (a complex of two or more proteins that may include other nonprotein molecules).	K13420	LRR receptor-like serine/threonine-protein kinase FLS2 [EC:2.7.11.1]
FTA09	chrA09	21712279	21714838	BnaA09g28830D	√	PF00454	Phosphatidylinositol 3- and 4-kinase	IPR000403	Phosphatidylinositol 3-/4-kinase, catalytic domain	GO:0043424	Interacting selectively and non-covalently with protein histidine kinase.	K13711	phosphatidylinositol 4-kinase type 2 [EC:2.7.1.67]
FTA09	chrA09	21728120	21730358	BnaA09g28840D
FTA09	chrA09	21730857	21731310	BnaA09g28850D	√	PF03468	XS domain	IPR005379	Uncharacterised domain XH	GO:0010569	Any process that modulates the frequency, rate or extent of the error-free repair of a double-strand break in DNA in which the broken DNA molecule is repaired using homologous sequences.	K22275	HCV non-structural protein 5A
FTA09	chrA09	21731795	21737853	BnaA09g28860D
FTA09	chrA09	21738178	21739199	BnaA09g28870D	√	PF00173	Cytochrome b5-like Heme/Steroid binding domain	IPR001199	Cytochrome b5-like heme/steroid binding domain	GO:0020037	Interacting selectively and non-covalently with heme, any compound of iron complexed in a porphyrin (tetrapyrrole) ring.	K23490	cytochrome b5
FTA09	chrA09	21741019	21744418	BnaA09g28880D	√	PF00271	Helicase conserved C-terminal domain|PF07717	IPR001650	Helicase, C-terminal	GO:0016787	Catalysis of the hydrolysis of various bonds, e.g. C-O, C-N, C-C, phosphoric anhydride bonds, etc. Hydrolase is the systematic name for any enzyme of EC class 3.	K12818	ATP-dependent RNA helicase DHX8/PRP22 [EC:3.6.4.13]
FTA09	chrA09	21761749	21764266	BnaA09g28890D	√	PF01565	FAD binding domain|PF08031	IPR006094	FAD linked oxidase, N-terminal	GO:0050660	Interacting selectively and non-covalently with FAD, flavin-adenine dinucleotide, the coenzyme or the prosthetic group of various flavoprotein oxidoreductase enzymes, in either the oxidized form, FAD, or the reduced form, FADH2.	K22395	cinnamyl-alcohol dehydrogenase [EC:1.1.1.195]
FTA09	chrA09	21772625	21774208	BnaA09g28900D	√	PF01565	FAD binding domain|PF08031	IPR006094	FAD linked oxidase, N-terminal	GO:0050660	Interacting selectively and non-covalently with FAD, flavin-adenine dinucleotide, the coenzyme or the prosthetic group of various flavoprotein oxidoreductase enzymes, in either the oxidized form, FAD, or the reduced form, FADH2.	K22395	cinnamyl-alcohol dehydrogenase [EC:1.1.1.195]
FTA09	chrA09	21776003	21777810	BnaA09g28910D	√	PF07168	Ureide permease	IPR009834	Ureide permease	GO:0022857	Enables the transfer of a substance, usually a specific substance or a group of related substances, from one side of a membrane to the other.	K05340	glucose uptake protein
FTA09	chrA09	21780569	21780743	BnaA09g28920D	√	-	-	-	-	-	-	-	-
FTA09	chrA09	21783651	21786845	BnaA09g28930D	√	PF13041	PPR repeat family	IPR002885	Pentatricopeptide repeat	GO:0005515	Interacting selectively and non-covalently with any protein or protein complex (a complex of two or more proteins that may include other nonprotein molecules).	-	-
FTA09	chrA09	21786980	21788185	BnaA09g28940D
FTA09	chrA09	21788246	21789786	BnaA09g28950D	√	PF00244	14-3-3 protein	IPR000308	14-3-3 protein	GO:0019904	Interacting selectively and non-covalently with a specific domain of a protein.	K06630	14-3-3 protein epsilon
FTA09	chrA09	21790153	21791709	BnaA09g28960D	√	PF12854	PPR repeat|PF13041	IPR002885	Pentatricopeptide repeat	GO:0005515	Interacting selectively and non-covalently with any protein or protein complex (a complex of two or more proteins that may include other nonprotein molecules).	K17710	pentatricopeptide repeat domain-containing protein 1
FTA09	chrA09	21792145	21794108	BnaA09g28970D
FTA09	chrA09	21794431	21795521	BnaA09g28980D
FTA09	chrA09	21797763	21803147	BnaA09g28990D
FTA09	chrA09	21803515	21804960	BnaA09g29000D	√	PF00984	UDP-glucose/GDP-mannose dehydrogenase family, central domain|PF03720	IPR001732	UDP-glucose/GDP-mannose dehydrogenase, N-terminal	GO:0003979	Catalysis of the reaction: H(2)O + 2 NAD(+) + UDP-alpha-D-glucose = 3 H(+) + 2 NADH + UDP-alpha-D-glucuronate.	K00012	UDPglucose 6-dehydrogenase [EC:1.1.1.22]
FTA09	chrA09	21805148	21807977	BnaA09g29010D
FTA09	chrA09	21817866	21818825	BnaA09g29020D	√	PF13912	C2H2-type zinc finger	IPR013087	Zinc finger C2H2-type	GO:0003676	Interacting selectively and non-covalently with any nucleic acid.	K09228	KRAB domain-containing zinc finger protein
FTA09	chrA09	21819670	21820023	BnaA09g29030D	√	-	-	IPR039618	CLAVATA3/ESR (CLE)-related protein 9/10/11/12/13	GO:0045168	Signaling at long or short range between cells that results in the commitment of a cell to a certain fate.	K09518	DnaJ homolog subfamily B member 12
FTA09	chrA09	21821817	21823175	BnaA09g29040D
FTA09	chrA09	21823715	21826266	BnaA09g29050D
FTA09	chrA09	21836051	21837412	BnaA09g29060D	√	PF01287	Eukaryotic elongation factor 5A hypusine, DNA-binding OB fold	IPR001884	Translation elongation factor IF5A-like	GO:0003723	Interacting selectively and non-covalently with an RNA molecule or a portion thereof.	K03263	translation initiation factor 5A
FTA09	chrA09	21837491	21840258	BnaA09g29070D	√	PF00696	Amino acid kinase family	IPR001048	Aspartate/glutamate/uridylate kinase	GO:0016301	Catalysis of the transfer of a phosphate group, usually from ATP, to a substrate molecule.	K06981	isopentenyl phosphate kinase [EC:2.7.4.26]
FTA09	chrA09	21840374	21841687	BnaA09g29080D	√	-	-	-	-	GO:0016021	The component of a membrane consisting of the gene products and protein complexes having at least some part of their peptide sequence embedded in the hydrophobic region of the membrane.	K10238	trehalose/maltose transport system permease protein
FTA09	chrA09	21842597	21843770	BnaA09g29090D
FTA09	chrA09	21843835	21844484	BnaA09g29100D
FTA09	chrA09	21844561	21845024	BnaA09g29110D	√	PF00012	Hsp70 protein	IPR013126	Heat shock protein 70 family	GO:0034620	Any process that results in a change in state or activity of a cell (in terms of movement, secretion, enzyme production, gene expression, etc.) as a result of an unfolded protein stimulus.	K03283	heat shock 70kDa protein 1/2/6/8
FTA09	chrA09	21845614	21847481	BnaA09g29120D
FTA09	chrA09	21847599	21848489	BnaA09g29130D
FTA09	chrA09	21852195	21859370	BnaA09g29140D
FTA09	chrA09	21859636	21860777	BnaA09g29150D	√	PF01105	emp24/gp25L/p24 family/GOLD	IPR009038	GOLD domain	GO:0005789	The lipid bilayer surrounding the endoplasmic reticulum.	-	-
FTA09	chrA09	21863064	21868183	BnaA09g29160D
FTA09	chrA09	21868285	21869817	BnaA09g29170D	√	PF03094	Mlo family	IPR004326	Mlo-related protein	GO:0006952	Reactions, triggered in response to the presence of a foreign body or the occurrence of an injury, which result in restriction of damage to the organism attacked or prevention/recovery from the infection caused by the attack.	K08472	mlo protein
FTA09	chrA09	21872714	21876013	BnaA09g29180D
FTA09	chrA09	21876255	21876861	BnaA09g29190D
FTA09	chrA09	21877325	21879663	BnaA09g29200D
FTA09	chrA09	21879931	21881104	BnaA09g29210D	√	-	-	-	-	GO:0005575	A location, relative to cellular compartments and structures, occupied by a macromolecular machine when it carries out a molecular function. There are two ways in which the gene ontology describes locations of gene products: (1) relative to cellular structures (e.g., cytoplasmic side of plasma membrane) or compartments (e.g., mitochondrion), and (2) the stable macromolecular complexes of which th…	-	-
FTA09	chrA09	21881217	21882842	BnaA09g29220D	√	PF00856	SET domain	IPR001214	SET domain	GO:0005515	Interacting selectively and non-covalently with any protein or protein complex (a complex of two or more proteins that may include other nonprotein molecules).	K11426	[histone H3]-lysine4/36 N-trimethyltransferase SMYD [EC:2.1.1.354 2.1.1.357]
FTA09	chrA09	21882926	21885650	BnaA09g29230D	√	-	-	IPR023296	Glycosyl hydrolase, five-bladed beta-propellor domain superfamily	GO:0008150	A biological process represents a specific objective that the organism is genetically programmed to achieve. Biological processes are often described by their outcome or ending state, e.g., the biological process of cell division results in the creation of two daughter cells (a divided cell) from a single parent cell. A biological process is accomplished by a particular set of molecular functions…	K20885	beta-1,2-mannobiose phosphorylase / 1,2-beta-oligomannan phosphorylase [EC:2.4.1.339 2.4.1.340]
FTA09	chrA09	21898901	21900692	BnaA09g29240D
FTA09	chrA09	21903263	21903900	BnaA09g29250D
FTA09	chrA09	21906544	21908700	BnaA09g29260D	√	PF14111	Domain of unknown function (DUF4283)|PF14392	IPR025558	Domain of unknown function DUF4283	GO:0005575	A location, relative to cellular compartments and structures, occupied by a macromolecular machine when it carries out a molecular function. There are two ways in which the gene ontology describes locations of gene products: (1) relative to cellular structures (e.g., cytoplasmic side of plasma membrane) or compartments (e.g., mitochondrion), and (2) the stable macromolecular complexes of which th…	K02716	photosystem II oxygen-evolving enhancer protein 1
FTA09	chrA09	21913542	21914743	BnaA09g29270D	√	PF02701	Dof domain, zinc finger	IPR003851	Zinc finger, Dof-type	GO:0005634	A membrane-bounded organelle of eukaryotic cells in which chromosomes are housed and replicated. In most cells, the nucleus contains all of the cell's chromosomes except the organellar chromosomes, and is the site of RNA synthesis and processing. In some species, or in specialized cell types, RNA metabolism or DNA replication may be absent.	K16222	Dof zinc finger protein DOF5.5
FTA09	chrA09	21921992	21922195	BnaA09g29280D	√	PF17123	RING-like zinc finger	IPR001841	Zinc finger, RING-type	GO:0051865	The ubiquitination by a protein of one or more of its own amino acid residues, or residues on an identical protein. Ubiquitination occurs on the lysine residue by formation of an isopeptide crosslink.	K22378	E3 ubiquitin-protein ligase RNF181 [EC:2.3.2.27]
FTA09	chrA09	21924368	21928206	BnaA09g29290D	√	PF08387	FBD	IPR006566	FBD domain	GO:0016021	The component of a membrane consisting of the gene products and protein complexes having at least some part of their peptide sequence embedded in the hydrophobic region of the membrane.	K15069	F-box/TPR repeat protein Pof3
FTA09	chrA09	21928277	21931118	BnaA09g29300D
FTA09	chrA09	21931545	21933316	BnaA09g29310D	√	PF05460	Origin recognition complex subunit 6 (ORC6)	IPR008721	Origin recognition complex, subunit 6	GO:0006260	The cellular metabolic process in which a cell duplicates one or more molecules of DNA. DNA replication begins when specific sequences, known as origins of replication, are recognized and bound by initiation proteins, and ends when the original DNA molecule has been completely duplicated and the copies topologically separated. The unit of replication usually corresponds to the genome of the cell,…	K02608	origin recognition complex subunit 6
FTA09	chrA09	21933870	21937241	BnaA09g29320D	√	PF03141	Putative S-adenosyl-L-methionine-dependent methyltransferase	IPR004159	Putative S-adenosyl-L-methionine-dependent methyltransferase	GO:0008168	Catalysis of the transfer of a methyl group to an acceptor molecule.	K23872	putative homogalacturonan methyltransferase [EC:2.1.1.-]
FTA09	chrA09	21948019	21949371	BnaA09g29330D	√	PF14309	Domain of unknown function	IPR025486	Domain of unknown function DUF4378	GO:0051513	Any process that modulates the frequency, rate or extent of monopolar cell growth, polarized growth from one end of a cell.	-	-
FTA09	chrA09	21949468	21950260	BnaA09g29340D	√	PF00195	Chalcone and stilbene synthases, N-terminal domain	IPR001099	Chalcone/stilbene synthase, N-terminal	GO:0016747	Catalysis of the transfer of an acyl group, other than amino-acyl, from one compound (donor) to another (acceptor).	K00660	chalcone synthase [EC:2.3.1.74]
FTA09	chrA09	21956164	21962860	BnaA09g29350D	√	PF02365	No apical meristem (NAM) protein	IPR003441	NAC domain	GO:0006355	Any process that modulates the frequency, rate or extent of cellular DNA-templated transcription.	-	-
FTA09	chrA09	21974612	21975296	BnaA09g29360D
FTA09	chrA09	21975363	21976478	BnaA09g29370D	√	PF00696	Amino acid kinase family	IPR001048	Aspartate/glutamate/uridylate kinase	GO:0016740	Catalysis of the transfer of a group, e.g. a methyl group, glycosyl group, acyl group, phosphorus-containing, or other groups, from one compound (generally regarded as the donor) to another compound (generally regarded as the acceptor). Transferase is the systematic name for any enzyme of EC class 2.	-	-
FTA09	chrA09	21988253	21988963	BnaA09g29380D	√	-	-	-	-	GO:0008150	A biological process represents a specific objective that the organism is genetically programmed to achieve. Biological processes are often described by their outcome or ending state, e.g., the biological process of cell division results in the creation of two daughter cells (a divided cell) from a single parent cell. A biological process is accomplished by a particular set of molecular functions…	K22849	diacylglycerol O-acyltransferase 3, plant [EC:2.3.1.20]
FTA09	chrA09	21998942	22000390	BnaA09g29390D	√	PF01344	Kelch motif	IPR006652	Kelch repeat type 1	GO:0005515	Interacting selectively and non-covalently with any protein or protein complex (a complex of two or more proteins that may include other nonprotein molecules).	K10457	kelch-like protein 20
FTA09	chrA09	22012575	22014399	BnaA09g29400D	√	PF00160	Cyclophilin type peptidyl-prolyl cis-trans isomerase/CLD	IPR002130	Cyclophilin-type peptidyl-prolyl cis-trans isomerase domain	GO:0000413	The modification of a protein by cis-trans isomerization of a proline residue.	K03768	peptidyl-prolyl cis-trans isomerase B (cyclophilin B) [EC:5.2.1.8]
FTA09	chrA09	22028455	22029986	BnaA09g29410D	√	PF00010	Helix-loop-helix DNA-binding domain	IPR011598	Myc-type, basic helix-loop-helix (bHLH) domain	GO:0046983	The formation of a protein dimer, a macromolecular structure consists of two noncovalently associated identical or nonidentical subunits.	K09113	MAX-like protein X
FTA09	chrA09	22043471	22045721	BnaA09g29420D
FTA09	chrA09	22049387	22056545	BnaA09g29430D
FTA09	chrA09	22056668	22062130	BnaA09g29440D
FTA09	chrA09	22062185	22068196	BnaA09g29450D
FTA09	chrA09	22076914	22084971	BnaA09g29460D	√	PF07889	Protein of unknown function (DUF1664)	IPR012458	Domain of unknown function DUF1664	GO:0016021	The component of a membrane consisting of the gene products and protein complexes having at least some part of their peptide sequence embedded in the hydrophobic region of the membrane.	K13582	localization factor PodJL
FTA09	chrA09	22088389	22090264	BnaA09g29470D	√	PF07063	Domain of unknown function (DUF1338)	IPR009770	Domain of unknown function DUF1338	GO:0008150	A biological process represents a specific objective that the organism is genetically programmed to achieve. Biological processes are often described by their outcome or ending state, e.g., the biological process of cell division results in the creation of two daughter cells (a divided cell) from a single parent cell. A biological process is accomplished by a particular set of molecular functions…	-	-
FTA09	chrA09	22093233	22094282	BnaA09g29480D	√	PF02183	Homeobox associated leucine zipper|PF00046	IPR000047	Helix-turn-helix motif	GO:0043565	Interacting selectively and non-covalently with DNA of a specific nucleotide composition, e.g. GC-rich DNA binding, or with a specific sequence motif or type of DNA e.g. promotor binding or rDNA binding.	K09338	homeobox-leucine zipper protein
FTA09	chrA09	22095192	22096996	BnaA09g29490D
FTA10	chrA10	12707797	12709425	BnaA10g16950D	√	PF01699	Sodium/calcium exchanger protein	IPR004837	Sodium/calcium exchanger membrane region	GO:0055085	The process in which a solute is transported across a lipid bilayer, from one side of a membrane to the other.	-	-
FTA10	chrA10	12713482	12721694	BnaA10g16960D
FTA10	chrA10	12722970	12725101	BnaA10g16970D
FTA10	chrA10	12726805	12731220	BnaA10g16980D
FTA10	chrA10	12734528	12737095	BnaA10g16990D
FTA10	chrA10	12741092	12743074	BnaA10g17000D
FTA10	chrA10	12743480	12745637	BnaA10g17010D
FTA10	chrA10	12747808	12749584	BnaA10g17020D
FTA10	chrA10	12750477	12752049	BnaA10g17030D
FTA10	chrA10	12755412	12757520	BnaA10g17040D	√	PF01025	GrpE	IPR000740	GrpE nucleotide exchange factor	GO:0006457	The process of assisting in the covalent and noncovalent assembly of single chain polypeptides or multisubunit complexes into the correct tertiary structure.	-	-
FTA10	chrA10	12766271	12769875	BnaA10g17050D
FTA10	chrA10	12773599	12775823	BnaA10g17060D
FTA10	chrA10	12776286	12778175	BnaA10g17070D	√	PF02390	Putative methyltransferase	IPR003358	tRNA (guanine-N-7) methyltransferase, Trmb type	GO:0006400	The covalent alteration of one or more nucleotides within a tRNA molecule to produce a tRNA molecule with a sequence that differs from that coded genetically.	-	-
FTA10	chrA10	12778343	12779729	BnaA10g17080D
FTA10	chrA10	12791412	12793581	BnaA10g17090D
FTA10	chrA10	12793709	12795046	BnaA10g17100D
FTA10	chrA10	12795410	12795460	BnaA10g17110D
FTA10	chrA10	12795512	12798101	BnaA10g17120D	√	PF06694	Plant nuclear matrix protein 1 (NMP1)	IPR010604	Plant AUGMIN subunit 7	GO:0051011	Interacting selectively and non-covalently with the minus end of a microtubule.	-	-
FTA10	chrA10	12801118	12802182	BnaA10g17130D
FTA10	chrA10	12804354	12804929	BnaA10g17140D
FTA10	chrA10	12805426	12807291	BnaA10g17150D
FTA10	chrA10	12807410	12809311	BnaA10g17160D
FTA10	chrA10	12809396	12810143	BnaA10g17170D
FTA10	chrA10	12810882	12812357	BnaA10g17180D
FTA10	chrA10	12813887	12815375	BnaA10g17190D
FTA10	chrA10	12815883	12817287	BnaA10g17200D
FTA10	chrA10	12817741	12820180	BnaA10g17210D
FTA10	chrA10	12820386	12822374	BnaA10g17220D
FTA10	chrA10	12823145	12826081	BnaA10g17230D
FTA10	chrA10	12827579	12829368	BnaA10g17240D	√	PF03514	GRAS domain family|PF12041	IPR005202	Transcription factor GRAS	GO:0005634	A membrane-bounded organelle of eukaryotic cells in which chromosomes are housed and replicated. In most cells, the nucleus contains all of the cell's chromosomes except the organellar chromosomes, and is the site of RNA synthesis and processing. In some species, or in specialized cell types, RNA metabolism or DNA replication may be absent.	-	-
FTA10	chrA10	12832674	12833946	BnaA10g17250D	√	-	-	-	-	GO:0016021	The component of a membrane consisting of the gene products and protein complexes having at least some part of their peptide sequence embedded in the hydrophobic region of the membrane.	-	-
FTA10	chrA10	12834002	12835031	BnaA10g17260D
FTA10	chrA10	12836094	12837763	BnaA10g17270D
FTA10	chrA10	12839173	12843267	BnaA10g17280D	√	PF03194	LUC7 N_terminus	IPR004882	Luc7-related	GO:0003729	Interacting selectively and non-covalently with messenger RNA (mRNA), an intermediate molecule between DNA and protein. mRNA includes UTR and coding sequences, but does not contain introns.	-	-
FTA10	chrA10	12847564	12848680	BnaA10g17290D
FTA10	chrA10	12852118	12853138	BnaA10g17300D
FTA10	chrA10	12854590	12858594	BnaA10g17310D
FTA10	chrA10	12859104	12860578	BnaA10g17320D
FTA10	chrA10	12860636	12861656	BnaA10g17330D
FTA10	chrA10	12862749	12864712	BnaA10g17340D	√	PF02775	Thiamine pyrophosphate enzyme, C-terminal TPP binding domain|PF02776	IPR000399	TPP-binding enzyme, conserved site	GO:0030976	Interacting selectively and non-covalently with thiamine pyrophosphate, the diphosphoric ester of thiamine. Acts as a coenzyme of several (de)carboxylases, transketolases, and alpha-oxoacid dehydrogenases.	-	-
FTA10	chrA10	12864928	12866081	BnaA10g17350D	√	-	-	-	-	-	-	-	-
FTA10	chrA10	12867019	12868028	BnaA10g17360D	√	PF14009	Domain of unknown function (DUF4228)	IPR025322	Protein of unknown function DUF4228, plant	-	-	-	-
FTA10	chrA10	12883556	12885711	BnaA10g17370D	√	PF00249	Myb-like DNA-binding domain	IPR001005	SANT/Myb domain	GO:0003677	Any molecular function by which a gene product interacts selectively and non-covalently with DNA (deoxyribonucleic acid).	K12133	MYB-related transcription factor LHY
FTA10	chrA10	12886050	12888645	BnaA10g17380D
FTA10	chrA10	12888699	12889088	BnaA10g17390D	√	PF09791	Oxidoreductase-like protein, N-terminal	IPR019180	Oxidoreductase-like, N-terminal	-	-	-	-
FTA10	chrA10	12889160	12894635	BnaA10g17400D
FTA10	chrA10	12896687	12899467	BnaA10g17410D
FTA10	chrA10	12902667	12906988	BnaA10g17420D
FTA10	chrA10	12911060	12914024	BnaA10g17430D
FTA10	chrA10	12914232	12915374	BnaA10g17440D	√	PF02798	Glutathione S-transferase, N-terminal domain|PF00043	IPR004045	Glutathione S-transferase, N-terminal	GO:0005515	Interacting selectively and non-covalently with any protein or protein complex (a complex of two or more proteins that may include other nonprotein molecules).	K00799	glutathione S-transferase [EC:2.5.1.18]
FTA10	chrA10	12915922	12917433	BnaA10g17450D
FTA10	chrA10	12919276	12921386	BnaA10g17460D
FTA10	chrA10	12921922	12922314	BnaA10g17470D	√	-	-	IPR008417	B-cell receptor-associated protein 29/31	GO:0016021	The component of a membrane consisting of the gene products and protein complexes having at least some part of their peptide sequence embedded in the hydrophobic region of the membrane.	K14009	B-cell receptor-associated protein 31
FTA10	chrA10	12922728	12923144	BnaA10g17480D	√	-	-	IPR002048	EF-hand domain	GO:0005509	Interacting selectively and non-covalently with calcium ions (Ca2+).	K02183	calmodulin
FTA10	chrA10	12923435	12924386	BnaA10g17490D
FTA10	chrA10	12925683	12928119	BnaA10g17500D
FTA10	chrA10	12928993	12929301	BnaA10g17510D	√	-	-	-	-	-	-	K11046	streptolysin S associated protein
FTA10	chrA10	12930603	12931494	BnaA10g17520D
FTA10	chrA10	12932511	12932765	BnaA10g17530D	√	-	-	-	-	-	-	-	-
FTA10	chrA10	12942599	12943039	BnaA10g17540D	√	PF05938	Plant self-incompatibility protein S1	IPR010264	Plant self-incompatibility S1	-	-	-	-
FTA10	chrA10	12947337	12949372	BnaA10g17550D	√	PF00025	ADP-ribosylation factor family	IPR005225	Small GTP-binding protein domain	GO:0005525	Interacting selectively and non-covalently with GTP, guanosine triphosphate.	K07937	ADP-ribosylation factor 1/2
FTA10	chrA10	12949906	12957788	BnaA10g17560D
FTA10	chrA10	12960192	12961880	BnaA10g17570D
FTA10	chrA10	12961941	12965169	BnaA10g17580D
FTA10	chrA10	12965927	12972031	BnaA10g17590D
FTA10	chrA10	12972863	12975403	BnaA10g17600D
FTA10	chrA10	12975934	12978294	BnaA10g17610D	√	PF00790	VHS domain|PF03127	IPR002014	VHS domain	GO:0006886	The directed movement of proteins in a cell, including the movement of proteins between specific compartments or structures within a cell, such as organelles of a eukaryotic cell.	K12182	hepatocyte growth factor-regulated tyrosine kinase substrate
FTA10	chrA10	12978679	12980197	BnaA10g17620D
FTA10	chrA10	12980982	12983534	BnaA10g17630D	√	PF14432	DYW family of nucleic acid deaminases|PF01535	IPR002885	Pentatricopeptide repeat	GO:0008270	Interacting selectively and non-covalently with zinc (Zn) ions.	K17710	pentatricopeptide repeat domain-containing protein 1
FTA10	chrA10	12989983	12991940	BnaA10g17640D	√	PF00076	RNA recognition motif. (a.k.a. RRM, RBD, or RNP domain)	IPR000504	RNA recognition motif domain	GO:0003676	Interacting selectively and non-covalently with any nucleic acid.	K11294	nucleolin
FTA10	chrA10	12992909	12994772	BnaA10g17650D	√	PF00724	NADH	IPR001155	NADH:flavin oxidoreductase/NADH oxidase, N-terminal	GO:0016491	Catalysis of an oxidation-reduction (redox) reaction, a reversible chemical reaction in which the oxidation state of an atom or atoms within a molecule is altered. One substrate acts as a hydrogen or electron donor and becomes oxidized, while the other acts as hydrogen or electron acceptor and becomes reduced.	K05894	12-oxophytodienoic acid reductase [EC:1.3.1.42]
FTA10	chrA10	12995400	12997630	BnaA10g17660D	√	PF05739	SNARE domain|PF14523	IPR000727	Target SNARE coiled-coil homology domain	GO:0061025	The membrane organization process that joins two lipid bilayers to form a single membrane.	K08488	syntaxin 7
FTA10	chrA10	12997867	13000101	BnaA10g17670D	√	PF00447	HSF-type DNA-binding	IPR000232	Heat shock factor (HSF)-type, DNA-binding	GO:0006355	Any process that modulates the frequency, rate or extent of cellular DNA-templated transcription.	K09419	heat shock transcription factor, other eukaryote
FTA10	chrA10	13000529	13002384	BnaA10g17680D	√	PF00583	Acetyltransferase (GNAT) family	IPR000182	GNAT domain	GO:0008080	Catalysis of the transfer of an acetyl group to a nitrogen atom on the acceptor molecule.	K22767	histone acetyltransferase MCC1 [EC:2.3.1.48]
FTA10	chrA10	13003129	13008488	BnaA10g17690D	√	PF03343	SART-1 family	IPR005011	SNU66/SART1 family	GO:0000398	The joining together of exons from one or more primary transcripts of messenger RNA (mRNA) and the excision of intron sequences, via a spliceosomal mechanism, so that mRNA consisting only of the joined exons is produced.	K11984	U4/U6.U5 tri-snRNP-associated protein 1
FTA10	chrA10	13008738	13010314	BnaA10g17700D
FTA10	chrA10	13013921	13015328	BnaA10g17710D	√	PF05770	Inositol 1, 3, 4-trisphosphate 5/6-kinase	IPR008656	Inositol-tetrakisphosphate 1-kinase	GO:0005524	Interacting selectively and non-covalently with ATP, adenosine 5'-triphosphate, a universally important coenzyme and enzyme regulator.	K00913	inositol-1,3,4-trisphosphate 5/6-kinase / inositol-tetrakisphosphate 1-kinase [EC:2.7.1.159 2.7.1.134]
FTA10	chrA10	13015650	13020392	BnaA10g17720D
FTA10	chrA10	13020571	13033917	BnaA10g17730D	√	PF02517	CPBP intramembrane metalloprotease	IPR003675	CAAX prenyl protease 2	GO:0016020	A lipid bilayer along with all the proteins and protein complexes embedded in it an attached to it.	K13696	abhydrolase domain-containing protein 1/3
FTA10	chrA10	13034203	13037442	BnaA10g17740D
FTA10	chrA10	13039029	13041876	BnaA10g17750D	√	PF04576	Zein-binding	IPR007656	GTD-binding domain	GO:0017022	Interacting selectively and non-covalently with any part of a myosin complex; myosins are any of a superfamily of molecular motor proteins that bind to actin and use the energy of ATP hydrolysis to generate force and movement along actin filaments.	K11844	ubiquitin carboxyl-terminal hydrolase 16/45 [EC:3.4.19.12]
FTA10	chrA10	13042756	13049499	BnaA10g17760D	√	PF00133	tRNA synthetases class I (I, L, M and V)|PF10458	IPR001412	Aminoacyl-tRNA synthetase, class I, conserved site	GO:0005524	Interacting selectively and non-covalently with ATP, adenosine 5'-triphosphate, a universally important coenzyme and enzyme regulator.	K01873	valyl-tRNA synthetase [EC:6.1.1.9]
FTA10	chrA10	13049595	13051334	BnaA10g17770D	√	PF13410	Glutathione S-transferase, C-terminal domain|PF13417	IPR004045	Glutathione S-transferase, N-terminal	GO:0005515	Interacting selectively and non-covalently with any protein or protein complex (a complex of two or more proteins that may include other nonprotein molecules).	K21888	glutathione dehydrogenase/transferase [EC:1.8.5.1 2.5.1.18]
FTA10	chrA10	13051911	13054564	BnaA10g17780D
FTA10	chrA10	13055204	13056002	BnaA10g17790D	√	PF13516	Leucine-rich repeat	IPR001611	Leucine-rich repeat	GO:0005515	Interacting selectively and non-covalently with any protein or protein complex (a complex of two or more proteins that may include other nonprotein molecules).	K13420	LRR receptor-like serine/threonine-protein kinase FLS2 [EC:2.7.11.1]
FTA10	chrA10	13057449	13060078	BnaA10g17800D
FTA10	chrA10	13060582	13065868	BnaA10g17810D
FTA10	chrA10	13067642	13073229	BnaA10g17820D	√	PF00628	PHD-finger	IPR001965	Zinc finger, PHD-type	-	-	K11655	bromodomain adjacent to zinc finger domain protein 1A
FTA10	chrA10	13073316	13074704	BnaA10g17830D	√	-	-	-	-	-	-	-	-
FTA10	chrA10	13074886	13076586	BnaA10g17840D
FTA10	chrA10	13077035	13078668	BnaA10g17850D	√	PF13041	PPR repeat family|PF12854	IPR002885	Pentatricopeptide repeat	GO:0005515	Interacting selectively and non-covalently with any protein or protein complex (a complex of two or more proteins that may include other nonprotein molecules).	K17964	leucine-rich PPR motif-containing protein, mitochondrial
FTA10	chrA10	13080410	13083438	BnaA10g17860D
FTA10	chrA10	13083680	13087081	BnaA10g17870D
FTA10	chrA10	13090292	13093092	BnaA10g17880D
FTA10	chrA10	13097876	13100043	BnaA10g17890D
FTA10	chrA10	13102846	13105067	BnaA10g17900D
FTA10	chrA10	13114045	13116728	BnaA10g17910D
FTA10	chrA10	13131014	13135851	BnaA10g17920D
FTA10	chrA10	13136379	13137538	BnaA10g17930D
FTA10	chrA10	13138164	13140165	BnaA10g17940D
FTA10	chrA10	13144435	13146182	BnaA10g17950D	√	PF03214	Reversibly glycosylated polypeptide	IPR004901	Reversibly glycosylated polypeptide	GO:0016866	Catalysis of the transfer of a functional group from one position to another within a single molecule.	K13379	reversibly glycosylated polypeptide / UDP-arabinopyranose mutase [EC:2.4.1.- 5.4.99.30]
FTA10	chrA10	13149724	13151916	BnaA10g17960D
FTA10	chrA10	13153022	13153658	BnaA10g17970D
FTA10	chrA10	13154451	13155894	BnaA10g17980D
FTA10	chrA10	13156719	13157324	BnaA10g17990D	√	-	-	-	-	-	-	K07210	inhibitor of nuclear factor kappa-B kinase subunit gamma
FTA10	chrA10	13165614	13166811	BnaA10g18000D
FTA10	chrA10	13166872	13168398	BnaA10g18010D	√	PF07899	Frigida-like protein	IPR012474	Frigida-like	-	-	K20553	5'-3' exoribonuclease 4 [EC:3.1.13.-]
FTA10	chrA10	13169179	13173397	BnaA10g18020D
FTA10	chrA10	13176527	13184028	BnaA10g18030D
FTA10	chrA10	13185609	13187952	BnaA10g18040D	√	PF01582	TIR domain	IPR000157	Toll/interleukin-1 receptor homology (TIR) domain	GO:0016791	Catalysis of the hydrolysis of phosphoric monoesters, releasing inorganic phosphate.	K16226	disease resistance protein RPS4
FTA10	chrA10	13191695	13197604	BnaA10g18050D	√	PF04825	N terminus of Rad21 / Rec8 like protein|PF04824	IPR006909	Rad21/Rec8-like protein, C-terminal, eukaryotic	GO:0007062	The cell cycle process in which the sister chromatids of a replicated chromosome become tethered to each other.	K06670	cohesin complex subunit SCC1
FTA10	chrA10	13197973	13202171	BnaA10g18060D
FTA10	chrA10	13202828	13203547	BnaA10g18070D	√	-	-	-	-	-	-	K21862	voltage-gated cation channel
FTA10	chrA10	13203639	13206909	BnaA10g18080D
FTA10	chrA10	13208577	13211394	BnaA10g18090D
FTA10	chrA10	13215316	13217632	BnaA10g18100D
FTA10	chrA10	13219439	13221006	BnaA10g18110D
FTA10	chrA10	13222006	13222533	BnaA10g18120D	√	-	-	-	-	-	-	-	-
FTA10	chrA10	13225814	13228455	BnaA10g18130D
FTA10	chrA10	13229134	13230735	BnaA10g18140D	√	PF02485	Core-2/I-Branching enzyme	IPR003406	Glycosyl transferase, family 14	GO:0016020	A lipid bilayer along with all the proteins and protein complexes embedded in it an attached to it.	-	-
FTA10	chrA10	13231522	13234805	BnaA10g18150D	√	PF00083	Sugar (and other) transporter	IPR003663	Sugar/inositol transporter	GO:0022857	Enables the transfer of a substance, usually a specific substance or a group of related substances, from one side of a membrane to the other.	K08150	MFS transporter, SP family, solute carrier family 2 (myo-inositol transporter), member 13
FTA10	chrA10	13235625	13237300	BnaA10g18160D	√	PF01195	Peptidyl-tRNA hydrolase	IPR001328	Peptidyl-tRNA hydrolase	GO:0004045	Catalysis of the reaction: N-substituted aminoacyl-tRNA + H2O = N-substituted amino acid + tRNA.	K01056	peptidyl-tRNA hydrolase, PTH1 family [EC:3.1.1.29]
FTA10	chrA10	13237446	13238926	BnaA10g18170D	√	PF01251	Ribosomal protein S7e	IPR000554	Ribosomal protein S7e	GO:0005840	An intracellular organelle, about 200 A in diameter, consisting of RNA and protein. It is the site of protein biosynthesis resulting from translation of messenger RNA (mRNA). It consists of two subunits, one large and one small, each containing only protein and RNA. Both the ribosome and its subunits are characterized by their sedimentation coefficients, expressed in Svedberg units (symbol: S). H…	K02993	small subunit ribosomal protein S7e
FTA10	chrA10	13240033	13242071	BnaA10g18180D
FTA10	chrA10	13248972	13250817	BnaA10g18190D	√	-	-	-	-	-	-	-	-
FTA10	chrA10	13252103	13254027	BnaA10g18200D	√	PF02042	RWP-RK domain	IPR003035	RWP-RK domain	-	-	K23460	Rab proteins geranylgeranyltransferase component A
FTA10	chrA10	13254600	13256706	BnaA10g18210D
FTA10	chrA10	13257358	13262784	BnaA10g18220D
FTA10	chrA10	13263290	13265960	BnaA10g18230D	√	PF09280	XPC-binding domain|PF00240	IPR000626	Ubiquitin-like domain	GO:0043161	The chemical reactions and pathways resulting in the breakdown of a protein or peptide by hydrolysis of its peptide bonds, initiated by the covalent attachment of ubiquitin, and mediated by the proteasome.	K10839	UV excision repair protein RAD23
FTA10	chrA10	13266297	13266858	BnaA10g18240D	√	-	-	-	-	-	-	-	-
FTA10	chrA10	13271529	13272527	BnaA10g18250D	√	PF07859	alpha/beta hydrolase fold	IPR013094	Alpha/beta hydrolase fold-3	GO:0016787	Catalysis of the hydrolysis of various bonds, e.g. C-O, C-N, C-C, phosphoric anhydride bonds, etc. Hydrolase is the systematic name for any enzyme of EC class 3.	K20506	tuliposide A-converting enzyme [EC:4.2.99.22]
FTA10	chrA10	13274463	13277926	BnaA10g18260D
FTA10	chrA10	13278048	13279176	BnaA10g18270D
FTA10	chrA10	13279361	13282182	BnaA10g18280D	√	PF00415	Regulator of chromosome condensation (RCC1) repeat	IPR000408	Regulator of chromosome condensation, RCC1	-	-	K22372	E3 ISG15--protein ligase [EC:2.3.2.-]
FTA10	chrA10	13282232	13284834	BnaA10g18290D
FTA10	chrA10	13295746	13298252	BnaA10g18300D
FTA10	chrA10	13299321	13300399	BnaA10g18310D	√	PF02544	3-oxo-5-alpha-steroid 4-dehydrogenase	IPR001104	3-oxo-5-alpha-steroid 4-dehydrogenase, C-terminal	GO:0016627	Catalysis of an oxidation-reduction (redox) reaction in which a CH-CH group acts as a hydrogen or electron donor and reduces a hydrogen or electron acceptor.	K10258	very-long-chain enoyl-CoA reductase [EC:1.3.1.93]
FTA10	chrA10	13300740	13304920	BnaA10g18320D
FTA10	chrA10	13306190	13309068	BnaA10g18330D	√	PF00069	Protein kinase domain|PF08263	IPR000719	Protein kinase domain	GO:0005524	Interacting selectively and non-covalently with ATP, adenosine 5'-triphosphate, a universally important coenzyme and enzyme regulator.	K13418	somatic embryogenesis receptor kinase 1 [EC:2.7.10.1 2.7.11.1]
FTA10	chrA10	13321656	13323780	BnaA10g18340D	√	PF01535	PPR repeat	IPR002885	Pentatricopeptide repeat	GO:0005515	Interacting selectively and non-covalently with any protein or protein complex (a complex of two or more proteins that may include other nonprotein molecules).	K17710	pentatricopeptide repeat domain-containing protein 1
FTA10	chrA10	13324269	13325166	BnaA10g18350D	√	-	-	IPR039624	Stress-induced protein KIN1/KIN2	-	-	-	-
FTA10	chrA10	13326511	13327760	BnaA10g18360D
FTA10	chrA10	13327852	13328584	BnaA10g18370D	√	PF08132	S-adenosyl-l-methionine decarboxylase leader peptide	IPR012511	S-adenosyl-l-methionine decarboxylase leader peptide	GO:0008150	A biological process represents a specific objective that the organism is genetically programmed to achieve. Biological processes are often described by their outcome or ending state, e.g., the biological process of cell division results in the creation of two daughter cells (a divided cell) from a single parent cell. A biological process is accomplished by a particular set of molecular functions…	-	-
FTA10	chrA10	13332163	13336976	BnaA10g18380D
FTA10	chrA10	13337095	13338677	BnaA10g18390D	√	-	-	-	-	-	-	K11547	kinetochore protein NDC80
FTA10	chrA10	13342521	13348127	BnaA10g18400D
FTA10	chrA10	13349662	13352775	BnaA10g18410D	√	PF03639	Glycosyl hydrolase family 81	IPR005200	Endo-1,3(4)-beta-glucanase	GO:0052861	Catalysis of the endohydrolysis of (1->3)-linkages in beta-D-glucans when the glucose residue whose reducing group is involved in the linkage to be hydrolysed is itself substituted at C-3.	K01180	endo-1,3(4)-beta-glucanase [EC:3.2.1.6]
FTA10	chrA10	13354572	13355649	BnaA10g18420D
FTA10	chrA10	13358777	13360064	BnaA10g18430D	√	PF00643	B-box zinc finger|PF06203	IPR000315	B-box-type zinc finger	GO:0005634	A membrane-bounded organelle of eukaryotic cells in which chromosomes are housed and replicated. In most cells, the nucleus contains all of the cell's chromosomes except the organellar chromosomes, and is the site of RNA synthesis and processing. In some species, or in specialized cell types, RNA metabolism or DNA replication may be absent.	K12135	zinc finger protein CONSTANS
FTA10	chrA10	13362346	13362897	BnaA10g18440D
FTA10	chrA10	13371575	13372441	BnaA10g18450D	√	PF13639	Ring finger domain	IPR001841	Zinc finger, RING-type	-	-	K11982	E3 ubiquitin-protein ligase RNF115/126 [EC:2.3.2.27]
FTA10	chrA10	13374922	13378020	BnaA10g18460D
FTA10	chrA10	13378530	13379782	BnaA10g18470D
FTA10	chrA10	13382485	13385119	BnaA10g18480D
FTA10	chrA10	13385224	13387186	BnaA10g18490D	√	PF13639	Ring finger domain	IPR001841	Zinc finger, RING-type	-	-	K19043	E3 ubiquitin-protein ligase RHF [EC:2.3.2.27]
FTA10	chrA10	13389144	13390588	BnaA10g18500D
FTA10	chrA10	13390996	13391478	BnaA10g18510D
FTA10	chrA10	13391594	13392660	BnaA10g18520D	√	PF04839	Plastid and cyanobacterial ribosomal protein (PSRP-3 / Ycf65)	IPR006924	Ribosomal protein PSRP-3/Ycf65	GO:0003735	The action of a molecule that contributes to the structural integrity of the ribosome.	K19032	30S ribosomal protein 3
FTA10	chrA10	13398541	13401354	BnaA10g18530D
FTA10	chrA10	13402346	13404771	BnaA10g18540D
FTA10	chrA10	13405592	13406397	BnaA10g18550D
FTA10	chrA10	13406589	13410269	BnaA10g18560D
FTA10	chrA10	13410544	13410903	BnaA10g18570D
FTA10	chrA10	13410983	13411701	BnaA10g18580D
FTA10	chrA10	13414754	13416642	BnaA10g18590D
FTA10	chrA10	13418794	13420822	BnaA10g18600D
FTA10	chrA10	13421958	13422758	BnaA10g18610D
FTA10	chrA10	13424666	13424896	BnaA10g18620D
FTA10	chrA10	13425098	13425514	BnaA10g18630D	√	PF02298	Plastocyanin-like domain	IPR003245	Phytocyanin domain	GO:0009055	Any molecular entity that serves as an electron acceptor and electron donor in an electron transport chain. An electron transport chain is a process in which a series of electron carriers operate together to transfer electrons from donors to any of several different terminal electron acceptors to generate a transmembrane electrochemical gradient.	-	-
FTA10	chrA10	13429612	13435042	BnaA10g18640D
FTA10	chrA10	13446099	13449891	BnaA10g18650D
FTA10	chrA10	13456433	13460211	BnaA10g18660D
FTA10	chrA10	13461715	13471574	BnaA10g18670D
FTA10	chrA10	13471949	13473830	BnaA10g18680D
FTA10	chrA10	13479065	13480323	BnaA10g18690D
FTA10	chrA10	13480403	13481770	BnaA10g18700D	√	PF03721	UDP-glucose/GDP-mannose dehydrogenase family, NAD binding domain|PF00984	IPR001732	UDP-glucose/GDP-mannose dehydrogenase, N-terminal	GO:0055114	A metabolic process that results in the removal or addition of one or more electrons to or from a substance, with or without the concomitant removal or addition of a proton or protons.	K00012	UDPglucose 6-dehydrogenase [EC:1.1.1.22]
FTA10	chrA10	13483602	13486254	BnaA10g18710D
FTA10	chrA10	13486686	13487883	BnaA10g18720D
FTA10	chrA10	13488375	13492405	BnaA10g18730D
FTA10	chrA10	13494368	13497571	BnaA10g18740D
FTA10	chrA10	13500031	13505342	BnaA10g18750D
FTA10	chrA10	13505656	13507384	BnaA10g18760D
FTA10	chrA10	13509611	13513219	BnaA10g18770D
FTA10	chrA10	13513409	13514990	BnaA10g18780D
FTA10	chrA10	13515877	13519894	BnaA10g18790D
FTA10	chrA10	13522106	13522849	BnaA10g18800D	√	-	-	-	-	-	-	-	-
FTA10	chrA10	13524544	13526114	BnaA10g18810D
FTA10	chrA10	13529076	13530689	BnaA10g18820D	√	PF13041	PPR repeat family|PF01535	IPR002885	Pentatricopeptide repeat	GO:0005515	Interacting selectively and non-covalently with any protein or protein complex (a complex of two or more proteins that may include other nonprotein molecules).	K17710	pentatricopeptide repeat domain-containing protein 1
FTA10	chrA10	13531050	13531815	BnaA10g18830D
FTA10	chrA10	13552749	13553626	BnaA10g18840D
FTA10	chrA10	13553696	13556085	BnaA10g18850D
FTA10	chrA10	13556997	13558533	BnaA10g18860D	√	-	-	-	-	GO:0008150	A biological process represents a specific objective that the organism is genetically programmed to achieve. Biological processes are often described by their outcome or ending state, e.g., the biological process of cell division results in the creation of two daughter cells (a divided cell) from a single parent cell. A biological process is accomplished by a particular set of molecular functions…	-	-
FTA10	chrA10	13560801	13562050	BnaA10g18870D	√	-	-	-	-	GO:0016020	A lipid bilayer along with all the proteins and protein complexes embedded in it an attached to it.	-	-
FTA10	chrA10	13562794	13563166	BnaA10g18880D
FTA10	chrA10	13563226	13569501	BnaA10g18890D
FTA10	chrA10	13570284	13571583	BnaA10g18900D	√	PF04770	ZF-HD protein dimerisation region	IPR006455	Homeodomain, ZF-HD class	GO:0003677	Any molecular function by which a gene product interacts selectively and non-covalently with DNA (deoxyribonucleic acid).	K09380	zinc finger homeobox protein 4
FTA10	chrA10	13572118	13573236	BnaA10g18910D
FTA10	chrA10	13575045	13575685	BnaA10g18920D
FTA10	chrA10	13576057	13579149	BnaA10g18930D
FTA10	chrA10	13583805	13585147	BnaA10g18940D	√	PF00010	Helix-loop-helix DNA-binding domain	IPR011598	Myc-type, basic helix-loop-helix (bHLH) domain	GO:0046983	The formation of a protein dimer, a macromolecular structure consists of two noncovalently associated identical or nonidentical subunits.	K09106	upstream stimulatory factor
FTA10	chrA10	13600265	13602111	BnaA10g18950D
FTA10	chrA10	13612053	13613678	BnaA10g18960D
FTA10	chrA10	13613879	13616127	BnaA10g18970D
FTA10	chrA10	13623195	13625988	BnaA10g18980D	√	PF03106	WRKY DNA -binding domain	IPR003657	WRKY domain	GO:0006355	Any process that modulates the frequency, rate or extent of cellular DNA-templated transcription.	K18835	WRKY transcription factor 2
FTA10	chrA10	13639479	13641483	BnaA10g18990D
FTA10	chrA10	13643180	13644404	BnaA10g19000D
FTA10	chrA10	13652414	13653722	BnaA10g19010D	√	PF04615	Utp14 protein	IPR006709	Small-subunit processome, Utp14	GO:0006364	Any process involved in the conversion of a primary ribosomal RNA (rRNA) transcript into one or more mature rRNA molecules.	-	-
FTA10	chrA10	13654349	13656760	BnaA10g19020D
FTA10	chrA10	13658839	13663652	BnaA10g19030D
FTA10	chrA10	13663866	13665773	BnaA10g19040D
FTA10	chrA10	13669559	13671155	BnaA10g19050D
FTA10	chrA10	13671355	13673819	BnaA10g19060D
FTA10	chrA10	13675010	13677439	BnaA10g19070D	√	PF00389	D-isomer specific 2-hydroxyacid dehydrogenase, catalytic domain|PF02826	IPR006139	D-isomer specific 2-hydroxyacid dehydrogenase, catalytic domain	GO:0055114	A metabolic process that results in the removal or addition of one or more electrons to or from a substance, with or without the concomitant removal or addition of a proton or protons.	K00122	formate dehydrogenase [EC:1.17.1.9]
FTA10	chrA10	13678062	13681140	BnaA10g19080D	√	PF13041	PPR repeat family|PF12854	IPR002885	Pentatricopeptide repeat	GO:0005515	Interacting selectively and non-covalently with any protein or protein complex (a complex of two or more proteins that may include other nonprotein molecules).	K17710	pentatricopeptide repeat domain-containing protein 1
FTC05	chrC05	1212211	1212977	BnaC05g02470D	√	PF13639	Ring finger domain	IPR001841	Zinc finger, RING-type	GO:0016021	The component of a membrane consisting of the gene products and protein complexes having at least some part of their peptide sequence embedded in the hydrophobic region of the membrane.	-	-
FTC05	chrC05	1222047	1222448	BnaC05g02480D	√	PF00847	AP2 domain	IPR001471	AP2/ERF domain	GO:0005634	A membrane-bounded organelle of eukaryotic cells in which chromosomes are housed and replicated. In most cells, the nucleus contains all of the cell's chromosomes except the organellar chromosomes, and is the site of RNA synthesis and processing. In some species, or in specialized cell types, RNA metabolism or DNA replication may be absent.	K13433	pathogenesis-related genes transcriptional activator PTI5
FTC05	chrC05	1223598	1225521	BnaC05g02490D	√	PF14226	non-haem dioxygenase in morphine synthesis N-terminal|PF03171	IPR005123	Oxoglutarate/iron-dependent dioxygenase	GO:0016491	Catalysis of an oxidation-reduction (redox) reaction, a reversible chemical reaction in which the oxidation state of an atom or atoms within a molecule is altered. One substrate acts as a hydrogen or electron donor and becomes oxidized, while the other acts as hydrogen or electron acceptor and becomes reduced.	K12697	deacetoxyvindoline 4-hydroxylase [EC:1.14.11.20]
FTC05	chrC05	1226948	1229093	BnaC05g02500D
FTC05	chrC05	1229197	1230700	BnaC05g02510D
FTC05	chrC05	1230796	1234120	BnaC05g02520D	√	PF03441	FAD binding domain of DNA photolyase|PF00875	IPR002081	Cryptochrome/DNA photolyase class 1	GO:0009882	The function of absorbing and responding to electromagnetic radiation with a wavelength of approximately 400-470nm. The response may involve a change in conformation.	-	-
FTC05	chrC05	1234364	1236811	BnaC05g02530D	√	PF02866	lactate/malate dehydrogenase, alpha/beta C-terminal domain|PF00056	IPR001236	Lactate/malate dehydrogenase, N-terminal	GO:0006108	The chemical reactions and pathways involving malate, the anion of hydroxybutanedioic acid, a chiral hydroxydicarboxylic acid. The (+) enantiomer is an important intermediate in metabolism as a component of both the TCA cycle and the glyoxylate cycle.	K00025	malate dehydrogenase [EC:1.1.1.37]
FTC05	chrC05	1236926	1240055	BnaC05g02540D	√	PF00248	Aldo/keto reductase family	IPR020471	Aldo/keto reductase	GO:0016491	Catalysis of an oxidation-reduction (redox) reaction, a reversible chemical reaction in which the oxidation state of an atom or atoms within a molecule is altered. One substrate acts as a hydrogen or electron donor and becomes oxidized, while the other acts as hydrogen or electron acceptor and becomes reduced.	K23107	1-deoxyxylulose-5-phosphate synthase [EC:1.1.-.-]
FTC05	chrC05	1240505	1244445	BnaC05g02550D
FTC05	chrC05	1245832	1249141	BnaC05g02560D
FTC05	chrC05	1250505	1254969	BnaC05g02570D
FTC05	chrC05	1256076	1257331	BnaC05g02580D
FTC05	chrC05	1257383	1258210	BnaC05g02590D	√	PF12043	Domain of unknown function (DUF3527)	IPR021916	Protein of unknown function DUF3527	GO:0008150	A biological process represents a specific objective that the organism is genetically programmed to achieve. Biological processes are often described by their outcome or ending state, e.g., the biological process of cell division results in the creation of two daughter cells (a divided cell) from a single parent cell. A biological process is accomplished by a particular set of molecular functions…	K06516	killer cell lectin-like receptor subfamily D member 1
FTC05	chrC05	1258261	1258669	BnaC05g02600D
FTC05	chrC05	1263542	1265831	BnaC05g02610D	√	PF06203	CCT motif	IPR010402	CCT domain	GO:0005634	A membrane-bounded organelle of eukaryotic cells in which chromosomes are housed and replicated. In most cells, the nucleus contains all of the cell's chromosomes except the organellar chromosomes, and is the site of RNA synthesis and processing. In some species, or in specialized cell types, RNA metabolism or DNA replication may be absent.	K12129	pseudo-response regulator 7
FTC05	chrC05	1267934	1272407	BnaC05g02620D
FTC05	chrC05_random	1268237	1269174	BnaC05g50440D
FTC05	chrC05	1273876	1276150	BnaC05g02630D
FTC05	chrC05	1276224	1277862	BnaC05g02640D
FTC05	chrC05	1279269	1281023	BnaC05g02650D
FTC05	chrC05	1282527	1284256	BnaC05g02660D
FTC05	chrC05	1284386	1286938	BnaC05g02670D
FTC05	chrC05	1287258	1288178	BnaC05g02680D
FTC05	chrC05	1288233	1290269	BnaC05g02690D
FTC05	chrC05	1296840	1302078	BnaC05g02700D
FTC05	chrC05	1302138	1302687	BnaC05g02710D
FTC05	chrC05	1325881	1326031	BnaC05g02720D	√	-	-	-	-	-	-	-	-
FTC05	chrC05_random	1336673	1336903	BnaC05g50450D	√	-	-	-	-	GO:0019722	Any intracellular signal transduction in which the signal is passed on within the cell via calcium ions.	-	-
FTC05	chrC05	1337374	1339070	BnaC05g02730D
FTC05	chrC05	1340207	1343875	BnaC05g02740D
FTC05	chrC05	1343936	1346597	BnaC05g02750D	√	PF08155	NOGCT (NUC087) domain|PF06858	IPR006073	GTP binding domain	GO:0005525	Interacting selectively and non-covalently with GTP, guanosine triphosphate.	-	-
FTC05	chrC05	1346830	1352811	BnaC05g02760D
FTC05	chrC05_random	1348179	1351845	BnaC05g50460D
FTC05	chrC05	1353150	1354804	BnaC05g02770D	√	PF13774	Regulated-SNARE-like domain|PF00957	IPR001388	Synaptobrevin	GO:0016192	A cellular transport process in which transported substances are moved in membrane-bounded vesicles; transported substances are enclosed in the vesicle lumen or located in the vesicle membrane. The process begins with a step that directs a substance to the forming vesicle, and includes vesicle budding and coating. Vesicles are then targeted to, and fuse with, an acceptor membrane.	-	-
FTC05	chrC05	1356670	1358174	BnaC05g02780D	√	PF14559	Tetratricopeptide repeat	IPR011990	Tetratricopeptide-like helical domain superfamily	GO:0005515	Interacting selectively and non-covalently with any protein or protein complex (a complex of two or more proteins that may include other nonprotein molecules).	-	-
FTC05	chrC05_random	1362216	1362752	BnaC05g50470D	√	PF00201	UDP-glucoronosyl and UDP-glucosyl transferase	IPR002213	UDP-glucuronosyl/UDP-glucosyltransferase	GO:0016758	Catalysis of the transfer of a hexosyl group from one compound (donor) to another (acceptor).	-	-
FTC05	chrC05_random	1362920	1363727	BnaC05g50480D
FTC05	chrC05_random	1364664	1364801	BnaC05g50490D	√	-	-	-	-	-	-	-	-
FTC05	chrC05_random	1368848	1369069	BnaC05g50500D	√	-	-	-	-	GO:0005575	A location, relative to cellular compartments and structures, occupied by a macromolecular machine when it carries out a molecular function. There are two ways in which the gene ontology describes locations of gene products: (1) relative to cellular structures (e.g., cytoplasmic side of plasma membrane) or compartments (e.g., mitochondrion), and (2) the stable macromolecular complexes of which th…	-	-
FTC05	chrC05	1370931	1373270	BnaC05g02790D	√	PF11904	GPCR-chaperone	IPR002110	Ankyrin repeat	GO:0005515	Interacting selectively and non-covalently with any protein or protein complex (a complex of two or more proteins that may include other nonprotein molecules).	-	-
FTC05	chrC05_random	1371029	1371608	BnaC05g50510D
FTC05	chrC05	1374775	1377980	BnaC05g02800D
FTC05	chrC05	1378052	1378909	BnaC05g02810D
FTC05	chrC05	1381087	1381802	BnaC05g02820D	√	PF00566	Rab-GTPase-TBC domain	IPR000195	Rab-GTPase-TBC domain	-	-	-	-
FTC05	chrC05	1382632	1383003	BnaC05g02830D
FTC05	chrC05	1383073	1383339	BnaC05g02840D
FTC05	chrC05	1383451	1384078	BnaC05g02850D	√	-	-	IPR032675	Leucine-rich repeat domain superfamily	GO:0005515	Interacting selectively and non-covalently with any protein or protein complex (a complex of two or more proteins that may include other nonprotein molecules).	-	-
FTC05	chrC05_random	1383952	1389028	BnaC05g50520D
FTC05	chrC05	1385695	1387050	BnaC05g02860D	√	PF14432	DYW family of nucleic acid deaminases|PF13041	IPR002885	Pentatricopeptide repeat	GO:0008270	Interacting selectively and non-covalently with zinc (Zn) ions.	-	-
FTC05	chrC05	1387118	1387686	BnaC05g02870D
FTC05	chrC05	1387814	1391006	BnaC05g02880D
FTC05	chrC05	1391884	1393620	BnaC05g02890D
FTC05	chrC05_random	1395497	1396137	BnaC05g50530D
FTC05	chrC05	1395883	1397746	BnaC05g02900D
FTC05	chrC05	1399751	1403122	BnaC05g02910D
FTC05	chrC05	1403279	1406115	BnaC05g02920D
FTC05	chrC05	1406462	1411645	BnaC05g02930D
FTC05	chrC05_random	1407359	1410413	BnaC05g50540D
FTC05	chrC05	1412228	1414547	BnaC05g02940D
FTC05	chrC05	1414783	1416258	BnaC05g02950D	√	PF16166	Chloroplast import apparatus Tic20-like	IPR005691	Chloroplast protein import component Tic20	GO:0016021	The component of a membrane consisting of the gene products and protein complexes having at least some part of their peptide sequence embedded in the hydrophobic region of the membrane.	-	-
FTC05	chrC05	1416352	1420260	BnaC05g02960D
FTC05	chrC05	1420953	1423557	BnaC05g02970D
FTC05	chrC05	1424462	1426002	BnaC05g02980D
FTC05	chrC05_random	1426180	1426683	BnaC05g50550D	√	-	-	-	-	-	-	-	-
FTC05	chrC05	1426545	1428727	BnaC05g02990D
FTC05	chrC05	1430333	1431367	BnaC05g03000D
FTC05	chrC05	1437858	1440857	BnaC05g03010D	√	PF00085	Thioredoxin	IPR005788	Disulphide isomerase	GO:0005623	The basic structural and functional unit of all organisms. Includes the plasma membrane and any external encapsulating structures such as the cell wall and cell envelope.	-	-
FTC05	chrC05	1441261	1443793	BnaC05g03020D	√	PF00642	Zinc finger C-x8-C-x5-C-x3-H type (and similar)	IPR000571	Zinc finger, CCCH-type	GO:0046872	Interacting selectively and non-covalently with any metal ion.	-	-
FTC05	chrC05_random	1444833	1445200	BnaC05g50560D
FTC05	chrC05_random	1445380	1446646	BnaC05g50570D	√	PF07714	Salt stress response/antifungal	IPR011009	Protein kinase-like domain superfamily	GO:0016740	Catalysis of the transfer of a group, e.g. a methyl group, glycosyl group, acyl group, phosphorus-containing, or other groups, from one compound (generally regarded as the donor) to another compound (generally regarded as the acceptor). Transferase is the systematic name for any enzyme of EC class 2.	-	-
FTC05	chrC05_random	1447171	1449953	BnaC05g50580D	√	PF04130	Gamma tubulin complex component C-terminal	IPR007259	Gamma-tubulin complex component protein	GO:0005874	Any of the long, generally straight, hollow tubes of internal diameter 12-15 nm and external diameter 24 nm found in a wide variety of eukaryotic cells; each consists (usually) of 13 protofilaments of polymeric tubulin, staggered in such a manner that the tubulin monomers are arranged in a helical pattern on the microtubular surface, and with the alpha/beta axes of the tubulin subunits parallel t…	-	-
FTC05	chrC05_random	1457474	1458592	BnaC05g50590D
FTC05	chrC05	1457729	1461106	BnaC05g03030D	√	PF03162	Tyrosine phosphatase family	IPR004861	Atypical dual-specificity phosphatase Siw14-like	GO:0035335	The removal of phosphoric residues from peptidyl-O-phospho-tyrosine to form peptidyl-tyrosine.	-	-
FTC05	chrC05	1461184	1462720	BnaC05g03040D
FTC05	chrC05	1468193	1468465	BnaC05g03050D	√	-	-	-	-	-	-	-	-
FTC05	chrC05_random	1468376	1485535	BnaC05g50600D
FTC05	chrC05	1468611	1470112	BnaC05g03060D
FTC05	chrC05	1470784	1475934	BnaC05g03070D
FTC05	chrC05	1476206	1476810	BnaC05g03080D	√	PF14555	UBA-like domain	IPR009060	UBA-like superfamily	GO:0005515	Interacting selectively and non-covalently with any protein or protein complex (a complex of two or more proteins that may include other nonprotein molecules).	-	-
FTC05	chrC05	1482290	1483819	BnaC05g03090D	√	PF13855	Leucine rich repeat	IPR001611	Leucine-rich repeat	GO:0005515	Interacting selectively and non-covalently with any protein or protein complex (a complex of two or more proteins that may include other nonprotein molecules).	-	-
FTC05	chrC05	1485352	1485585	BnaC05g03100D	√	-	-	-	-	GO:0045168	Signaling at long or short range between cells that results in the commitment of a cell to a certain fate.	-	-
FTC05	chrC05_random	1488234	1489362	BnaC05g50610D
FTC05	chrC05	1488567	1489625	BnaC05g03110D
FTC05	chrC05_random	1489493	1489989	BnaC05g50620D
FTC05	chrC05	1489889	1492182	BnaC05g03120D
FTC05	chrC05_random	1491449	1491870	BnaC05g50630D
FTC05	chrC05_random	1491944	1497185	BnaC05g50640D
FTC05	chrC05_random	1497652	1498164	BnaC05g50650D	√	-	-	-	-	-	-	-	-
FTC05	chrC05	1498282	1499295	BnaC05g03130D	√	PF00069	Protein kinase domain	IPR000719	Protein kinase domain	GO:0016310	The process of introducing a phosphate group into a molecule, usually with the formation of a phosphoric ester, a phosphoric anhydride or a phosphoric amide.	-	-
FTC05	chrC05	1500005	1504217	BnaC05g03140D	√	PF00271	Helicase conserved C-terminal domain|PF00176	IPR000330	SNF2-related, N-terminal domain	GO:0046872	Interacting selectively and non-covalently with any metal ion.	-	-
FTC05	chrC05_random	1502826	1504711	BnaC05g50660D
FTC05	chrC05_random	1505622	1507160	BnaC05g50670D	√	PF00574	Clp protease	IPR001907	ATP-dependent Clp protease proteolytic subunit	GO:0006508	The hydrolysis of proteins into smaller polypeptides and/or amino acids by cleavage of their peptide bonds.	-	-
FTC05	chrC05_random	1512126	1512711	BnaC05g50680D
FTC05	chrC05	1528513	1529019	BnaC05g03150D	√	PF02163	Peptidase family M50	IPR008915	Peptidase M50	GO:0004222	Catalysis of the hydrolysis of internal, alpha-peptide bonds in a polypeptide chain by a mechanism in which water acts as a nucleophile, one or two metal ions hold the water molecule in place, and charged amino acid side chains are ligands for the metal ions.	-	-
FTC05	chrC05	1529112	1536092	BnaC05g03160D
FTC05	chrC05_random	1535661	1538019	BnaC05g50690D	√	PF00538	linker histone H1 and H5 family|PF00249	IPR001005	SANT/Myb domain	GO:0000786	A complex comprised of DNA wound around a multisubunit core and associated proteins, which forms the primary packing unit of DNA into higher order structures.	-	-
FTC05	chrC05	1536943	1539401	BnaC05g03170D
FTC05	chrC05	1540470	1540996	BnaC05g03180D
FTC05	chrC05	1541113	1544033	BnaC05g03190D
FTC05	chrC05	1547745	1549815	BnaC05g03200D
FTC05	chrC05	1551380	1552916	BnaC05g03210D
FTC05	chrC05	1560233	1563560	BnaC05g03220D
FTC05	chrC05	1564182	1565610	BnaC05g03230D	√	PF00347	Ribosomal protein L6	IPR000702	Ribosomal protein L6	GO:0005840	An intracellular organelle, about 200 A in diameter, consisting of RNA and protein. It is the site of protein biosynthesis resulting from translation of messenger RNA (mRNA). It consists of two subunits, one large and one small, each containing only protein and RNA. Both the ribosome and its subunits are characterized by their sedimentation coefficients, expressed in Svedberg units (symbol: S). H…	-	-
FTC05	chrC05	1567784	1571031	BnaC05g03240D
FTC05	chrC05	1571174	1572288	BnaC05g03250D	√	-	-	-	-	GO:0016301	Catalysis of the transfer of a phosphate group, usually from ATP, to a substrate molecule.	-	-
FTC05	chrC05	1572485	1573643	BnaC05g03260D	√	PF10914	Protein of unknown function (DUF2781)	IPR016964	Sigma intracellular receptor 2	GO:0016021	The component of a membrane consisting of the gene products and protein complexes having at least some part of their peptide sequence embedded in the hydrophobic region of the membrane.	-	-
FTC05	chrC05	1573710	1579566	BnaC05g03270D	√	PF00046	Homeobox domain|PF01852	IPR001356	Homeobox domain	GO:0008289	Interacting selectively and non-covalently with a lipid.	-	-
FTC05	chrC05_random	1576637	1577641	BnaC05g50700D	√	PF04949	Transcriptional activator	IPR007033	RAB6-interacting golgin	GO:0080185	A symbiont process whereby a molecule secreted by the symbiont activates plant effector-triggered immunity (ETI) signalling and the subsequent activation of a plant hypersensitive response to induce necrosis. In the plant, ETI involves the direct or indirect recognition of an effector protein by the host. for example through plant resistance receptor or R proteins.	-	-
FTC05	chrC05	1581761	1583101	BnaC05g03280D
FTC05	chrC05_random	1582867	1583780	BnaC05g50710D
FTC05	chrC05	1586308	1587805	BnaC05g03290D	√	PF00141	Peroxidase	IPR000823	Plant peroxidase	GO:0042744	The chemical reactions and pathways resulting in the breakdown of hydrogen peroxide (H2O2).	-	-
FTC05	chrC05_random	1590417	1590948	BnaC05g50720D	√	-	-	IPR040274	CLAVATA3/ESR (CLE)-related protein 27/43	GO:0016021	The component of a membrane consisting of the gene products and protein complexes having at least some part of their peptide sequence embedded in the hydrophobic region of the membrane.	-	-
FTC05	chrC05_random	1600711	1606523	BnaC05g50730D	√	PF06203	CCT motif|PF00643	IPR000315	B-box-type zinc finger	GO:0005634	A membrane-bounded organelle of eukaryotic cells in which chromosomes are housed and replicated. In most cells, the nucleus contains all of the cell's chromosomes except the organellar chromosomes, and is the site of RNA synthesis and processing. In some species, or in specialized cell types, RNA metabolism or DNA replication may be absent.	-	-
FTC05	chrC05	1601885	1604577	BnaC05g03300D	√	PF00141	Peroxidase	IPR000823	Plant peroxidase	GO:0042744	The chemical reactions and pathways resulting in the breakdown of hydrogen peroxide (H2O2).	-	-
FTC05	chrC05	1604742	1607171	BnaC05g03310D	√	PF01963	TraB family	IPR002816	TraB family	GO:0016021	The component of a membrane consisting of the gene products and protein complexes having at least some part of their peptide sequence embedded in the hydrophobic region of the membrane.	-	-
FTC05	chrC05	1607860	1610678	BnaC05g03320D	√	PF04646	Protein of unknown function, DUF604	IPR006740	Protein of unknown function DUF604	GO:0016021	The component of a membrane consisting of the gene products and protein complexes having at least some part of their peptide sequence embedded in the hydrophobic region of the membrane.	-	-
FTC05	chrC05	1611105	1611464	BnaC05g03330D	√	-	-	-	-	-	-	-	-
FTC05	chrC05_random	1619229	1621131	BnaC05g50740D	√	-	-	-	-	GO:0016021	The component of a membrane consisting of the gene products and protein complexes having at least some part of their peptide sequence embedded in the hydrophobic region of the membrane.	-	-
FTC05	chrC05	1620174	1621517	BnaC05g03340D
FTC05	chrC05	1622166	1622481	BnaC05g03350D
FTC05	chrC05_random	1623813	1624457	BnaC05g50750D	√	-	-	-	-	-	-	-	-
FTC05	chrC05_random	1628920	1631736	BnaC05g50760D
FTC05	chrC05_random	1632034	1633029	BnaC05g50770D	√	PF00141	Peroxidase	IPR000823	Plant peroxidase	GO:0042744	The chemical reactions and pathways resulting in the breakdown of hydrogen peroxide (H2O2).	-	-
FTC05	chrC05	1634155	1634852	BnaC05g03360D	√	PF06749	Domain of unknown function	IPR009606	Modifying wall lignin-1/2	GO:0016021	The component of a membrane consisting of the gene products and protein complexes having at least some part of their peptide sequence embedded in the hydrophobic region of the membrane.	-	-
FTC05	chrC05_random	1635723	1637545	BnaC05g50780D	√	PF00201	UDP-glucoronosyl and UDP-glucosyl transferase	IPR002213	UDP-glucuronosyl/UDP-glucosyltransferase	GO:0016758	Catalysis of the transfer of a hexosyl group from one compound (donor) to another (acceptor).	-	-
FTC05	chrC05	1637891	1639349	BnaC05g03370D
FTC05	chrC05_random	1638268	1642625	BnaC05g50790D
FTC05	chrC05	1641907	1644854	BnaC05g03380D
FTC05	chrC05_random	1642713	1644479	BnaC05g50800D
FTC05	chrC05	1646406	1647146	BnaC05g03390D	√	-	-	-	-	-	-	-	-

## Sheet: Table S6
Table S6 SNPs and InDels in the three co-localized intervals
QTL	Variation type	Chr.	Position (bp)	Refrence	Alternate	DZ	Depth	AlleDp	GW	Depth	AlleDp	Effect	Codon_change	Gene_id
FTA09	SNP	chrA09	21341684	C	A	C	22	22,0	A	12	0,12	UNKNOWN
FTA09	SNP	chrA09	21341935	C	T	C	14	14,0	T	15	0,15	UNKNOWN
FTA09	SNP	chrA09	21341982	A	G	A	10	10,0	G	20	0,20	UNKNOWN
FTA09	SNP	chrA09	21342257	C	G	C	20	20,0	G	16	0,16	UNKNOWN
FTA09	SNP	chrA09	21342298	A	C	A	21	21,0	C	16	0,16	UNKNOWN
FTA09	SNP	chrA09	21342451	G	T	G	16	16,0	T	20	0,20	UNKNOWN
FTA09	SNP	chrA09	21342460	A	C	A	17	17,0	C	19	0,19	UNKNOWN
FTA09	SNP	chrA09	21342997	G	A	G	16	16,0	A	15	0,15	UNKNOWN
FTA09	SNP	chrA09	21343099	A	T	A	18	18,0	T	16	0,16	UNKNOWN
FTA09	SNP	chrA09	21343187	A	C	A	23	23,0	C	13	0,13	UNKNOWN
FTA09	SNP	chrA09	21343193	C	G	C	23	23,0	G	14	0,14	UNKNOWN
FTA09	SNP	chrA09	21343288	T	C	T	22	22,0	C	15	0,15	UNKNOWN
FTA09	SNP	chrA09	21343294	A	G	A	24	24,0	G	16	0,16	UNKNOWN
FTA09	SNP	chrA09	21343309	G	A	G	18	18,0	A	18	0,18	UNKNOWN
FTA09	SNP	chrA09	21343338	A	G	A	20	20,0	G	21	2,19	UNKNOWN
FTA09	SNP	chrA09	21343356	T	C	T	20	20,0	C	18	0,18	UNKNOWN
FTA09	SNP	chrA09	21343614	A	T	A	21	21,0	T	19	0,19	UNKNOWN
FTA09	SNP	chrA09	21343680	G	A	G	23	23,0	A	26	0,26	UNKNOWN
FTA09	SNP	chrA09	21343964	G	A	G	18	18,0	A	17	0,17	UNKNOWN
FTA09	SNP	chrA09	21344055	A	T	A	16	16,0	T	13	0,13	UNKNOWN
FTA09	SNP	chrA09	21344130	G	A	G	22	22,0	A	18	0,18	UNKNOWN
FTA09	SNP	chrA09	21344350	T	C	T	15	15,0	C	19	0,19	UNKNOWN
FTA09	SNP	chrA09	21345486	C	T	C	11	11,0	T	12	0,12	UNKNOWN
FTA09	SNP	chrA09	21345556	G	A	G	12	12,0	A	8	0,8	UNKNOWN
FTA09	SNP	chrA09	21345622	G	A	G	12	12,0	A	12	0,12	UNKNOWN
FTA09	SNP	chrA09	21345816	C	T	C	15	15,0	T	6	0,6	UNKNOWN
FTA09	SNP	chrA09	21345869	C	T	C	16	16,0	T	7	0,7	UNKNOWN
FTA09	SNP	chrA09	21347333	T	C	T	11	11,0	C	9	0,9	INTERGENIC
FTA09	SNP	chrA09	21347539	A	C	A	23	23,0	C	18	0,18	INTERGENIC
FTA09	SNP	chrA09	21347743	A	C	A	18	18,0	C	15	0,15	INTERGENIC
FTA09	SNP	chrA09	21348451	C	G	C	30	30,0	G	19	0,19	UNKNOWN
FTA09	SNP	chrA09	21349024	C	T	C	17	17,0	T	9	0,9	UNKNOWN
FTA09	SNP	chrA09	21349052	A	G	A	21	21,0	G	10	0,10	UNKNOWN
FTA09	SNP	chrA09	21349066	C	T	C	20	20,0	T	8	0,8	UNKNOWN
FTA09	SNP	chrA09	21349105	T	G	T	21	21,0	G	8	0,8	UNKNOWN
FTA09	SNP	chrA09	21349146	C	T	C	16	16,0	T	7	0,7	UNKNOWN
FTA09	SNP	chrA09	21349255	C	T	C	18	18,0	T	16	0,16	UNKNOWN
FTA09	SNP	chrA09	21349339	T	G	T	14	14,0	G	11	0,11	UNKNOWN
FTA09	SNP	chrA09	21349508	G	A	G	17	17,0	A	18	1,17	INTERGENIC
FTA09	SNP	chrA09	21349529	C	T	C	16	16,0	T	16	0,16	INTERGENIC
FTA09	SNP	chrA09	21349538	G	A	G	18	18,0	A	14	0,14	INTERGENIC
FTA09	SNP	chrA09	21349548	A	G	A	21	21,0	G	13	0,13	INTERGENIC
FTA09	SNP	chrA09	21349557	T	A	T	22	22,0	A	13	0,13	INTERGENIC
FTA09	SNP	chrA09	21349569	C	T	C	22	22,0	T	14	0,14	INTERGENIC
FTA09	SNP	chrA09	21349656	G	T	G	23	23,0	T	11	0,11	INTERGENIC
FTA09	SNP	chrA09	21349671	C	G	C	29	29,0	G	13	0,13	INTERGENIC
FTA09	SNP	chrA09	21349691	C	T	C	29	29,0	T	14	0,14	INTERGENIC
FTA09	SNP	chrA09	21349723	C	A	C	25	25,0	A	11	0,11	INTERGENIC
FTA09	SNP	chrA09	21349732	G	A	G	21	21,0	A	12	0,12	INTERGENIC
FTA09	SNP	chrA09	21349814	T	G	T	21	21,0	G	8	0,8	INTERGENIC
FTA09	SNP	chrA09	21349826	T	A	T	18	18,0	A	7	0,7	INTERGENIC
FTA09	SNP	chrA09	21349861	T	G	T	16	16,0	G	5	0,5	INTERGENIC
FTA09	SNP	chrA09	21349868	T	A	T	15	15,0	A	5	0,5	INTERGENIC
FTA09	SNP	chrA09	21349878	C	A	C	15	15,0	A	4	0,4	INTERGENIC
FTA09	SNP	chrA09	21349892	G	T	G	15	15,0	T	4	0,4	INTERGENIC
FTA09	SNP	chrA09	21349922	G	A	G	11	11,0	A	3	0,3	INTERGENIC
FTA09	SNP	chrA09	21349958	T	C	T	10	10,0	C	4	0,4	INTERGENIC
FTA09	SNP	chrA09	21349967	G	A	G	11	11,0	A	4	0,4	INTERGENIC
FTA09	SNP	chrA09	21349996	C	T	C	10	10,0	T	6	0,6	INTERGENIC
FTA09	SNP	chrA09	21350014	G	T	G	12	12,0	T	8	0,8	INTERGENIC
FTA09	SNP	chrA09	21350041	C	T	C	12	12,0	T	10	0,10	INTERGENIC
FTA09	SNP	chrA09	21350072	C	A	C	15	15,0	A	11	0,11	INTERGENIC
FTA09	SNP	chrA09	21350446	A	C	A	10	10,0	C	15	0,15	INTERGENIC
FTA09	SNP	chrA09	21350475	C	G	C	14	14,0	G	19	0,19	INTERGENIC
FTA09	SNP	chrA09	21350503	T	G	T	12	12,0	G	20	0,20	INTERGENIC
FTA09	SNP	chrA09	21350581	A	T	A	16	16,0	T	19	0,19	INTERGENIC
FTA09	SNP	chrA09	21350660	G	A	G	14	14,0	A	12	0,12	INTERGENIC
FTA09	SNP	chrA09	21350668	C	T	C	14	14,0	T	12	0,12	INTERGENIC
FTA09	SNP	chrA09	21350737	A	T	A	10	10,0	T	9	0,9	INTERGENIC
FTA09	SNP	chrA09	21350813	A	G	A	15	15,0	G	5	0,5	INTERGENIC
FTA09	SNP	chrA09	21350887	T	A	T	18	18,0	W	11	1,10	INTERGENIC
FTA09	SNP	chrA09	21350921	A	G	A	15	15,0	R	10	1,9	INTERGENIC
FTA09	SNP	chrA09	21350984	A	T	A	20	20,0	W	9	2,7	INTERGENIC
FTA09	SNP	chrA09	21350993	G	A	G	21	21,0	R	9	2,7	INTERGENIC
FTA09	SNP	chrA09	21351106	C	T	C	14	14,0	Y	10	1,9	INTERGENIC
FTA09	SNP	chrA09	21351157	A	T	A	14	14,0	T	3	0,3	INTERGENIC
FTA09	SNP	chrA09	21351289	A	G	A	16	16,0	G	13	0,13	INTERGENIC
FTA09	SNP	chrA09	21351350	G	A	G	12	12,0	A	16	0,16	INTERGENIC
FTA09	SNP	chrA09	21351427	C	T	C	11	11,0	T	15	0,15	INTERGENIC
FTA09	SNP	chrA09	21351458	A	G	A	14	14,0	G	15	0,15	INTERGENIC
FTA09	SNP	chrA09	21351504	C	T	C	13	13,0	T	13	1,12	INTERGENIC
FTA09	SNP	chrA09	21351586	C	T	C	13	13,0	T	13	0,13	INTERGENIC
FTA09	SNP	chrA09	21351638	T	C	T	14	14,0	C	11	0,11	INTERGENIC
FTA09	SNP	chrA09	21351697	T	A	T	11	11,0	A	10	0,10	INTERGENIC
FTA09	SNP	chrA09	21351824	G	T	G	15	15,0	T	16	0,16	INTERGENIC
FTA09	SNP	chrA09	21351903	C	G	C	16	16,0	G	13	0,13	INTERGENIC
FTA09	SNP	chrA09	21351949	A	G	A	14	14,0	G	9	0,9	INTRAGENIC	-	BnaA09g28480D
FTA09	SNP	chrA09	21352083	C	G	C	23	23,0	G	17	0,17	INTRAGENIC	-	BnaA09g28480D
FTA09	SNP	chrA09	21352876	T	C	T	16	16,0	C	19	0,19	UNKNOWN
FTA09	SNP	chrA09	21352926	C	T	C	20	20,0	T	17	0,17	UNKNOWN
FTA09	SNP	chrA09	21353605	T	C	T	21	21,0	N	.	.	UNKNOWN
FTA09	SNP	chrA09	21353624	A	G	A	23	23,0	R	12	1,11	UNKNOWN
FTA09	SNP	chrA09	21353645	G	T	G	21	21,0	K	11	1,10	UNKNOWN
FTA09	SNP	chrA09	21353673	G	A	G	22	22,0	R	10	1,9	UNKNOWN
FTA09	SNP	chrA09	21353976	C	G	C	17	17,0	G	3	0,3	UNKNOWN
FTA09	SNP	chrA09	21354024	G	A	G	16	16,0	A	6	0,6	UNKNOWN
FTA09	SNP	chrA09	21354063	A	T	A	16	16,0	T	9	0,9	UNKNOWN
FTA09	SNP	chrA09	21354070	T	C	T	16	16,0	C	9	0,9	UNKNOWN
FTA09	SNP	chrA09	21354118	C	G	C	17	17,0	G	9	0,9	UNKNOWN
FTA09	SNP	chrA09	21354168	A	G	A	25	25,0	G	9	0,9	UNKNOWN
FTA09	SNP	chrA09	21354197	A	G	A	23	23,0	G	12	0,12	UNKNOWN
FTA09	SNP	chrA09	21354507	C	G	C	12	12,0	G	14	0,14	UNKNOWN
FTA09	SNP	chrA09	21354562	T	A	T	16	16,0	A	13	0,13	UNKNOWN
FTA09	SNP	chrA09	21354571	G	T	G	16	16,0	T	13	0,13	UNKNOWN
FTA09	SNP	chrA09	21354579	A	G	A	17	17,0	G	14	0,14	UNKNOWN
FTA09	SNP	chrA09	21354591	A	T	A	16	16,0	T	13	0,13	UNKNOWN
FTA09	SNP	chrA09	21354602	G	A	G	17	17,0	A	11	0,11	UNKNOWN
FTA09	SNP	chrA09	21354623	A	G	A	16	16,0	G	13	0,13	UNKNOWN
FTA09	SNP	chrA09	21354691	T	A	T	12	12,0	A	18	0,18	UNKNOWN
FTA09	SNP	chrA09	21354728	G	A	G	14	14,0	A	20	0,20	UNKNOWN
FTA09	SNP	chrA09	21354852	C	T	C	13	13,0	T	15	0,15	INTERGENIC
FTA09	SNP	chrA09	21354900	A	G	A	13	13,0	G	18	0,18	INTERGENIC
FTA09	SNP	chrA09	21354935	A	T	A	15	15,0	T	22	0,22	INTERGENIC
FTA09	SNP	chrA09	21355030	T	G	T	23	23,0	G	22	0,22	INTERGENIC
FTA09	SNP	chrA09	21355055	T	C	T	26	26,0	C	20	0,20	INTERGENIC
FTA09	SNP	chrA09	21356158	G	A	A	16	0,16	N	.	.	INTERGENIC
FTA09	SNP	chrA09	21361031	C	G	C	17	17,0	G	4	0,4	INTERGENIC
FTA09	SNP	chrA09	21361142	A	G	A	20	20,0	G	22	0,22	INTERGENIC
FTA09	SNP	chrA09	21361347	T	G	T	22	22,0	G	12	0,12	INTERGENIC
FTA09	SNP	chrA09	21361358	G	C	G	23	23,0	C	13	0,13	INTERGENIC
FTA09	SNP	chrA09	21361422	T	A	T	28	28,0	A	9	0,9	INTERGENIC
FTA09	SNP	chrA09	21361428	T	C	T	28	28,0	C	11	0,11	INTERGENIC
FTA09	SNP	chrA09	21361435	C	G	C	26	26,0	G	11	0,11	INTERGENIC
FTA09	SNP	chrA09	21361450	C	T	C	23	23,0	T	12	0,12	INTERGENIC
FTA09	SNP	chrA09	21361459	C	A	C	26	26,0	A	12	0,12	INTERGENIC
FTA09	SNP	chrA09	21361484	C	T	C	24	24,0	T	13	0,13	INTERGENIC
FTA09	SNP	chrA09	21361509	G	A	G	25	25,0	A	12	0,12	INTERGENIC
FTA09	SNP	chrA09	21361543	T	C	T	24	24,0	C	6	0,6	INTERGENIC
FTA09	SNP	chrA09	21361587	G	T	G	24	24,0	T	9	0,9	INTERGENIC
FTA09	SNP	chrA09	21361616	T	C	T	23	23,0	C	10	0,10	INTERGENIC
FTA09	SNP	chrA09	21361644	G	A	G	24	24,0	A	14	0,14	INTERGENIC
FTA09	SNP	chrA09	21361677	A	G	A	23	23,0	G	13	0,13	INTERGENIC
FTA09	SNP	chrA09	21361688	G	A	G	22	22,0	A	13	0,13	INTERGENIC
FTA09	SNP	chrA09	21361696	C	T	C	24	24,0	T	13	0,13	INTERGENIC
FTA09	SNP	chrA09	21361790	C	T	C	19	19,0	T	10	0,10	INTERGENIC
FTA09	SNP	chrA09	21361863	C	T	C	11	11,0	T	8	0,8	INTERGENIC
FTA09	SNP	chrA09	21361878	G	T	G	11	11,0	T	7	0,7	INTERGENIC
FTA09	SNP	chrA09	21362056	C	T	C	14	14,0	T	1	0,1	INTERGENIC
FTA09	SNP	chrA09	21362097	T	A	T	18	18,0	A	3	0,3	INTRAGENIC	-	BnaA09g28490D
FTA09	SNP	chrA09	21362128	A	C	A	18	18,0	C	8	0,8	INTRAGENIC	-	BnaA09g28490D
FTA09	SNP	chrA09	21362299	T	C	T	18	18,0	C	11	0,11	INTRAGENIC	-	BnaA09g28490D
FTA09	SNP	chrA09	21362320	A	C	A	18	18,0	C	12	0,12	INTRAGENIC	-	BnaA09g28490D
FTA09	SNP	chrA09	21362460	T	C	T	11	11,0	C	8	0,8	UNKNOWN
FTA09	SNP	chrA09	21362470	G	T	G	9	9,0	T	8	0,8	UNKNOWN
FTA09	SNP	chrA09	21362513	C	T	C	8	8,0	T	4	0,4	UNKNOWN
FTA09	SNP	chrA09	21362597	G	A	G	14	14,0	A	5	0,5	UNKNOWN
FTA09	SNP	chrA09	21362664	C	T	C	14	14,0	T	10	0,10	UNKNOWN
FTA09	SNP	chrA09	21362886	G	T	G	20	20,0	T	12	0,12	UNKNOWN
FTA09	SNP	chrA09	21362936	G	A	G	22	22,0	A	9	0,9	UNKNOWN
FTA09	SNP	chrA09	21363038	T	A	T	22	22,0	A	5	1,4	UNKNOWN
FTA09	SNP	chrA09	21363073	G	A	G	21	21,0	R	6	2,4	UNKNOWN
FTA09	SNP	chrA09	21363143	C	T	C	22	22,0	T	14	0,14	UNKNOWN
FTA09	SNP	chrA09	21363201	C	T	C	17	17,0	T	14	0,14	UNKNOWN
FTA09	SNP	chrA09	21363974	A	G	A	13	13,0	G	12	0,12	UNKNOWN
FTA09	SNP	chrA09	21364406	G	T	G	29	29,0	T	8	0,8	UNKNOWN
FTA09	SNP	chrA09	21364474	C	A	C	28	28,0	A	14	0,14	UNKNOWN
FTA09	SNP	chrA09	21364783	T	C	T	18	18,0	C	13	0,13	INTERGENIC
FTA09	SNP	chrA09	21365099	T	A	T	14	14,0	A	15	0,15	INTERGENIC
FTA09	SNP	chrA09	21365241	C	G	C	22	22,0	G	13	0,13	INTRAGENIC	-	BnaA09g28500D
FTA09	SNP	chrA09	21365439	T	C	T	18	18,0	C	15	0,15	UNKNOWN
FTA09	SNP	chrA09	21365592	A	C	A	10	10,0	C	14	0,14	UNKNOWN
FTA09	SNP	chrA09	21365712	C	T	C	10	10,0	T	9	0,9	UNKNOWN
FTA09	SNP	chrA09	21365728	A	T	A	11	11,0	T	8	0,8	UNKNOWN
FTA09	SNP	chrA09	21365796	G	C	G	15	15,0	C	10	0,10	UNKNOWN
FTA09	SNP	chrA09	21365931	C	T	C	21	21,0	T	3	0,3	UNKNOWN
FTA09	SNP	chrA09	21365958	C	T	C	17	17,0	T	3	0,3	UNKNOWN
FTA09	SNP	chrA09	21365970	T	G	T	19	19,0	G	3	0,3	UNKNOWN
FTA09	SNP	chrA09	21365979	C	A	C	16	16,0	A	5	0,5	UNKNOWN
FTA09	SNP	chrA09	21366225	G	A	G	22	22,0	A	14	0,14	UNKNOWN
FTA09	SNP	chrA09	21366252	C	T	C	20	20,0	T	14	0,14	UNKNOWN
FTA09	SNP	chrA09	21366279	C	T	C	19	19,0	T	13	0,13	UNKNOWN
FTA09	SNP	chrA09	21366323	G	T	G	11	11,0	T	14	0,14	UNKNOWN
FTA09	SNP	chrA09	21366729	T	G	T	18	18,0	G	18	0,18	UNKNOWN
FTA09	SNP	chrA09	21376933	A	C	M	36	29,7	A	18	18,0	INTERGENIC
FTA09	SNP	chrA09	21376953	G	A	R	34	28,6	G	16	16,0	INTERGENIC
FTA09	SNP	chrA09	21377000	A	G	R	31	26,5	A	7	7,0	INTERGENIC
FTA09	SNP	chrA09	21377047	A	T	W	21	10,11	T	5	0,5	INTERGENIC
FTA09	SNP	chrA09	21377653	C	T	Y	25	12,13	C	24	24,0	INTERGENIC
FTA09	SNP	chrA09	21447335	C	G	C	31	31,0	S	29	14,15	UNKNOWN
FTA09	SNP	chrA09	21447677	A	G	A	26	26,0	R	22	8,14	UNKNOWN
FTA09	SNP	chrA09	21450786	T	A	T	20	20,0	A	12	0,12	INTERGENIC
FTA09	SNP	chrA09	21451841	G	A	G	19	19,0	R	14	11,3	INTERGENIC
FTA09	SNP	chrA09	21451930	G	C	G	20	20,0	S	19	15,4	INTERGENIC
FTA09	SNP	chrA09	21452175	G	A	A	18	0,18	R	38	16,22	INTERGENIC
FTA09	SNP	chrA09	21452337	G	A	G	6	6,0	R	35	20,15	INTERGENIC
FTA09	SNP	chrA09	21452429	A	T	A	6	6,0	W	30	17,13	INTERGENIC
FTA09	SNP	chrA09	21452440	G	A	G	6	6,0	R	30	17,13	INTERGENIC
FTA09	SNP	chrA09	21452512	C	T	C	5	5,0	Y	21	13,8	INTERGENIC
FTA09	SNP	chrA09	21455485	A	T	A	20	20,0	T	13	0,13	UNKNOWN
FTA09	SNP	chrA09	21455883	A	G	A	19	19,0	G	13	0,13	UNKNOWN
FTA09	SNP	chrA09	21457607	A	T	A	23	23,0	T	20	0,20	UNKNOWN
FTA09	SNP	chrA09	21457781	T	C	T	19	19,0	Y	19	15,4	UNKNOWN
FTA09	SNP	chrA09	21457789	C	T	C	19	19,0	Y	21	16,5	UNKNOWN
FTA09	SNP	chrA09	21457854	G	T	G	27	27,0	K	32	16,16	UNKNOWN
FTA09	SNP	chrA09	21457899	A	C	A	24	24,0	M	35	16,19	UNKNOWN
FTA09	SNP	chrA09	21457938	T	G	T	26	26,0	K	34	14,20	UNKNOWN
FTA09	SNP	chrA09	21457960	G	A	G	26	26,0	R	36	14,22	UNKNOWN
FTA09	SNP	chrA09	21457977	T	C	T	26	26,0	Y	34	13,21	UNKNOWN
FTA09	SNP	chrA09	21458000	A	G	A	20	20,0	R	32	12,20	UNKNOWN
FTA09	SNP	chrA09	21458007	T	G	T	19	19,0	K	32	12,20	UNKNOWN
FTA09	SNP	chrA09	21458033	A	G	A	22	22,0	R	29	12,17	UNKNOWN
FTA09	SNP	chrA09	21458078	A	G	A	22	22,0	R	33	13,20	UNKNOWN
FTA09	SNP	chrA09	21458090	A	C	A	22	22,0	M	32	12,20	UNKNOWN
FTA09	SNP	chrA09	21458122	A	T	A	22	22,0	W	27	12,15	UNKNOWN
FTA09	SNP	chrA09	21458143	A	G	A	23	23,0	R	26	13,13	UNKNOWN
FTA09	SNP	chrA09	21458151	A	T	A	23	23,0	W	25	14,11	UNKNOWN
FTA09	SNP	chrA09	21458193	T	A	T	20	20,0	W	26	16,10	UNKNOWN
FTA09	SNP	chrA09	21458214	C	T	C	20	20,0	Y	25	16,9	UNKNOWN
FTA09	SNP	chrA09	21458264	A	G	A	21	21,0	R	26	18,8	UNKNOWN
FTA09	SNP	chrA09	21458274	G	A	G	19	19,0	R	27	18,9	UNKNOWN
FTA09	SNP	chrA09	21458365	C	A	C	20	19,1	M	33	11,22	UNKNOWN
FTA09	SNP	chrA09	21458375	T	G	T	18	18,0	K	31	19,12	UNKNOWN
FTA09	SNP	chrA09	21458382	A	G	A	17	17,0	R	30	19,11	UNKNOWN
FTA09	SNP	chrA09	21458465	C	A	C	13	13,0	M	27	17,10	UNKNOWN
FTA09	SNP	chrA09	21458474	A	G	A	14	14,0	R	28	17,11	UNKNOWN
FTA09	SNP	chrA09	21458507	T	C	T	10	10,0	Y	25	16,9	UNKNOWN
FTA09	SNP	chrA09	21461820	C	A	M	4	2,2	C	2	2,0	UNKNOWN
FTA09	SNP	chrA09	21461844	C	T	C	7	7,0	Y	5	3,2	UNKNOWN
FTA09	SNP	chrA09	21461884	C	T	C	10	10,0	Y	12	9,3	UNKNOWN
FTA09	SNP	chrA09	21461901	C	G	C	9	9,0	S	16	11,5	UNKNOWN
FTA09	SNP	chrA09	21461999	C	T	C	14	14,0	Y	23	16,7	UNKNOWN
FTA09	SNP	chrA09	21462005	C	T	C	15	15,0	Y	25	18,7	UNKNOWN
FTA09	SNP	chrA09	21462051	G	A	G	16	16,0	R	21	16,5	UNKNOWN
FTA09	SNP	chrA09	21462096	A	T	A	15	15,0	W	26	19,7	UNKNOWN
FTA09	SNP	chrA09	21462147	T	G	T	18	18,0	K	33	20,13	UNKNOWN
FTA09	SNP	chrA09	21462221	A	T	A	15	15,0	W	35	16,19	UNKNOWN
FTA09	SNP	chrA09	21462348	G	A	G	15	15,0	R	24	14,10	UNKNOWN
FTA09	SNP	chrA09	21462357	C	A	C	15	15,0	M	23	15,8	UNKNOWN
FTA09	SNP	chrA09	21462412	A	G	A	20	20,0	R	17	13,4	UNKNOWN
FTA09	SNP	chrA09	21462420	C	T	C	18	18,0	Y	17	13,4	UNKNOWN
FTA09	SNP	chrA09	21465400	A	G	A	21	21,0	G	14	0,14	INTERGENIC
FTA09	SNP	chrA09	21465947	G	T	G	14	14,0	T	14	0,14	INTERGENIC
FTA09	SNP	chrA09	21466773	C	T	Y	3	2,1	T	2	0,2	INTERGENIC
FTA09	SNP	chrA09	21472299	G	A	R	41	25,16	G	34	34,0	INTERGENIC
FTA09	SNP	chrA09	21472426	G	T	K	38	25,13	G	41	41,0	INTERGENIC
FTA09	SNP	chrA09	21472695	C	G	S	58	39,19	C	52	52,0	INTRAGENIC	-	BnaA09g28540D
FTA09	SNP	chrA09	21472758	T	C	T	46	46,0	Y	39	32,7	INTRAGENIC	-	BnaA09g28540D
FTA09	SNP	chrA09	21473030	C	A,T	M	49	13,36,0	W	37	0,23,14	INTRAGENIC	-	BnaA09g28540D
FTA09	SNP	chrA09	21473042	T	C	Y	47	28,19	T	39	39,0	INTRAGENIC	-	BnaA09g28540D
FTA09	SNP	chrA09	21473971	C	G	C	47	47,0	S	49	31,18	UNKNOWN
FTA09	SNP	chrA09	21474132	G	T	K	52	30,22	G	41	41,0	UNKNOWN
FTA09	SNP	chrA09	21474434	G	A	G	53	53,0	R	45	26,19	INTERGENIC
FTA09	SNP	chrA09	21474534	C	G	S	39	25,14	C	40	40,0	INTERGENIC
FTA09	SNP	chrA09	21474540	C	T	C	37	37,0	Y	38	26,12	INTERGENIC
FTA09	SNP	chrA09	21482908	C	T	C	13	13,0	T	11	0,11	NON_SYNONYMOUS_CODING	aGa/aAa	BnaA09g28570D
FTA09	SNP	chrA09	21483023	A	G	A	25	25,0	G	14	0,14	INTRON	-	BnaA09g28570D
FTA09	SNP	chrA09	21483053	T	G	T	19	19,0	G	14	0,14	SYNONYMOUS_CODING	tcA/tcC	BnaA09g28570D
FTA09	SNP	chrA09	21483108	G	A	G	17	17,0	A	12	0,12	NON_SYNONYMOUS_CODING	gCt/gTt	BnaA09g28570D
FTA09	SNP	chrA09	21484153	G	A	G	18	18,0	A	12	0,12	UPSTREAM	-	BnaA09g28570D
FTA09	SNP	chrA09	21485645	G	T	G	24	24,0	T	11	0,11	UPSTREAM	-	BnaA09g28570D
FTA09	SNP	chrA09	21485663	G	A	G	23	23,0	A	14	0,14	UPSTREAM	-	BnaA09g28570D
FTA09	SNP	chrA09	21485693	T	C	T	17	17,0	C	18	0,18	UPSTREAM	-	BnaA09g28570D
FTA09	SNP	chrA09	21494026	G	T	G	16	16,0	T	15	0,15	INTERGENIC
FTA09	SNP	chrA09	21494099	C	T	C	16	16,0	T	11	0,11	INTERGENIC
FTA09	SNP	chrA09	21494172	T	C	T	11	11,0	C	8	0,8	INTERGENIC
FTA09	SNP	chrA09	21494265	C	T	C	11	11,0	T	3	0,3	INTERGENIC
FTA09	SNP	chrA09	21495944	A	C	A	13	13,0	C	2	0,2	INTERGENIC
FTA09	SNP	chrA09	21496062	C	A	C	10	10,0	A	12	0,12	INTERGENIC
FTA09	SNP	chrA09	21496118	T	G	T	11	11,0	G	14	0,14	INTERGENIC
FTA09	SNP	chrA09	21496141	T	G	T	11	11,0	G	18	0,18	INTERGENIC
FTA09	SNP	chrA09	21496149	T	C	T	12	12,0	C	18	0,18	INTERGENIC
FTA09	SNP	chrA09	21496162	C	T	C	12	12,0	T	20	0,20	INTERGENIC
FTA09	SNP	chrA09	21496214	G	T	G	14	14,0	T	16	0,16	INTERGENIC
FTA09	SNP	chrA09	21496227	G	T	G	15	15,0	T	15	0,15	INTERGENIC
FTA09	SNP	chrA09	21497055	G	A	G	19	19,0	A	26	0,26	INTRAGENIC	-	BnaA09g28590D
FTA09	SNP	chrA09	21497063	C	A	C	22	22,0	A	25	0,25	INTRAGENIC	-	BnaA09g28590D
FTA09	SNP	chrA09	21497078	C	T	C	20	20,0	T	23	0,23	INTRAGENIC	-	BnaA09g28590D
FTA09	SNP	chrA09	21497084	A	T	A	23	23,0	T	23	0,23	INTRAGENIC	-	BnaA09g28590D
FTA09	SNP	chrA09	21497110	A	G	A	19	19,0	G	20	0,20	INTRAGENIC	-	BnaA09g28590D
FTA09	SNP	chrA09	21497160	C	T	C	21	21,0	T	12	0,12	INTRAGENIC	-	BnaA09g28590D
FTA09	SNP	chrA09	21497166	G	A	G	24	24,0	A	11	0,11	INTRAGENIC	-	BnaA09g28590D
FTA09	SNP	chrA09	21497175	T	G	T	21	21,0	G	10	0,10	INTRAGENIC	-	BnaA09g28590D
FTA09	SNP	chrA09	21497340	T	C	T	21	21,0	C	10	0,10	UNKNOWN
FTA09	SNP	chrA09	21497403	C	T	C	18	18,0	T	12	0,12	UNKNOWN
FTA09	SNP	chrA09	21497421	C	A	C	20	20,0	A	14	0,14	UNKNOWN
FTA09	SNP	chrA09	21497574	C	T	C	19	19,0	T	16	0,16	UNKNOWN
FTA09	SNP	chrA09	21498227	G	T	G	19	19,0	T	6	0,6	UNKNOWN
FTA09	SNP	chrA09	21498348	A	G	A	15	15,0	G	3	0,3	UNKNOWN
FTA09	SNP	chrA09	21498620	A	G	A	21	21,0	G	2	0,2	UNKNOWN
FTA09	SNP	chrA09	21498717	G	A	G	23	23,0	A	4	0,4	UNKNOWN
FTA09	SNP	chrA09	21498794	G	A	G	22	22,0	A	5	0,5	UNKNOWN
FTA09	SNP	chrA09	21498997	T	C	T	18	18,0	C	14	0,14	DOWNSTREAM	-	BnaA09g28610D
FTA09	SNP	chrA09	21499154	A	T	A	16	16,0	T	9	0,9	DOWNSTREAM	-	BnaA09g28610D
FTA09	SNP	chrA09	21499208	T	C	T	13	13,0	C	12	0,12	DOWNSTREAM	-	BnaA09g28610D
FTA09	SNP	chrA09	21499667	A	G	A	17	17,0	G	9	0,9	DOWNSTREAM	-	BnaA09g28610D
FTA09	SNP	chrA09	21499754	T	C	T	18	18,0	C	14	0,14	DOWNSTREAM	-	BnaA09g28610D
FTA09	SNP	chrA09	21499797	A	G	A	15	15,0	G	14	0,14	DOWNSTREAM	-	BnaA09g28610D
FTA09	SNP	chrA09	21499823	T	G	T	18	18,0	G	17	0,17	DOWNSTREAM	-	BnaA09g28610D
FTA09	SNP	chrA09	21499993	G	A	G	18	18,0	A	9	0,9	DOWNSTREAM	-	BnaA09g28610D
FTA09	SNP	chrA09	21500099	A	C	A	19	19,0	C	17	0,17	DOWNSTREAM	-	BnaA09g28610D
FTA09	SNP	chrA09	21500117	C	G	C	19	19,0	G	16	0,16	DOWNSTREAM	-	BnaA09g28610D
FTA09	SNP	chrA09	21500293	A	G	A	21	21,0	G	2	0,2	DOWNSTREAM	-	BnaA09g28610D
FTA09	SNP	chrA09	21501323	A	C	A	17	17,0	C	11	0,11	INTRAGENIC	-	BnaA09g28600D
FTA09	SNP	chrA09	21501445	C	T	C	19	19,0	T	9	0,9	DOWNSTREAM	-	BnaA09g28610D
FTA09	SNP	chrA09	21501569	T	C	T	20	20,0	C	11	0,11	DOWNSTREAM	-	BnaA09g28610D
FTA09	SNP	chrA09	21501721	G	A	G	20	20,0	R	14	1,13	DOWNSTREAM	-	BnaA09g28610D
FTA09	SNP	chrA09	21501783	C	A	C	15	15,0	A	16	1,15	DOWNSTREAM	-	BnaA09g28610D
FTA09	SNP	chrA09	21501794	C	T	C	14	14,0	T	19	1,18	DOWNSTREAM	-	BnaA09g28610D
FTA09	SNP	chrA09	21501839	A	G	A	17	17,0	G	19	1,18	DOWNSTREAM	-	BnaA09g28610D
FTA09	SNP	chrA09	21501850	G	T	G	18	18,0	T	19	1,18	DOWNSTREAM	-	BnaA09g28610D
FTA09	SNP	chrA09	21501919	G	A	G	19	19,0	R	16	2,14	DOWNSTREAM	-	BnaA09g28610D
FTA09	SNP	chrA09	21501953	C	T	C	19	19,0	Y	19	2,17	DOWNSTREAM	-	BnaA09g28610D
FTA09	SNP	chrA09	21502047	C	T	C	18	18,0	T	21	0,21	DOWNSTREAM	-	BnaA09g28610D
FTA09	SNP	chrA09	21502073	A	T	A	12	12,0	T	19	0,19	DOWNSTREAM	-	BnaA09g28610D
FTA09	SNP	chrA09	21502156	A	G	A	11	11,0	G	15	0,15	DOWNSTREAM	-	BnaA09g28610D
FTA09	SNP	chrA09	21502198	T	C	T	10	10,0	C	19	0,19	DOWNSTREAM	-	BnaA09g28610D
FTA09	SNP	chrA09	21502217	A	G	A	11	11,0	G	15	0,15	DOWNSTREAM	-	BnaA09g28610D
FTA09	SNP	chrA09	21502300	G	A	G	3	3,0	A	16	0,16	DOWNSTREAM	-	BnaA09g28610D
FTA09	SNP	chrA09	21502340	T	A	T	4	4,0	A	18	0,18	DOWNSTREAM	-	BnaA09g28610D
FTA09	SNP	chrA09	21502356	A	C	A	5	5,0	C	15	0,15	DOWNSTREAM	-	BnaA09g28610D
FTA09	SNP	chrA09	21502453	A	G	A	6	6,0	G	19	0,19	DOWNSTREAM	-	BnaA09g28610D
FTA09	SNP	chrA09	21503319	A	T	A	16	16,0	T	12	0,12	DOWNSTREAM	-	BnaA09g28610D
FTA09	SNP	chrA09	21503331	T	C	T	19	19,0	C	13	0,13	DOWNSTREAM	-	BnaA09g28610D
FTA09	SNP	chrA09	21503391	C	A	C	18	18,0	M	10	2,8	INTRAGENIC	-	BnaA09g28610D
FTA09	SNP	chrA09	21503500	A	G	A	7	7,0	R	9	1,8	INTRAGENIC	-	BnaA09g28610D
FTA09	SNP	chrA09	21503528	A	G	A	9	9,0	G	8	0,8	INTRAGENIC	-	BnaA09g28610D
FTA09	SNP	chrA09	21503569	C	A	C	14	14,0	A	5	0,5	INTRAGENIC	-	BnaA09g28610D
FTA09	SNP	chrA09	21503617	A	G	A	15	15,0	G	9	0,9	INTRAGENIC	-	BnaA09g28610D
FTA09	SNP	chrA09	21503725	A	T	A	23	23,0	T	16	0,16	INTRAGENIC	-	BnaA09g28610D
FTA09	SNP	chrA09	21503759	C	T	C	21	21,0	T	11	0,11	INTRAGENIC	-	BnaA09g28610D
FTA09	SNP	chrA09	21503833	C	T	C	26	26,0	T	6	0,6	INTRAGENIC	-	BnaA09g28610D
FTA09	SNP	chrA09	21503968	A	G	A	23	23,0	G	10	0,10	SYNONYMOUS_CODING	ggT/ggC	BnaA09g28610D
FTA09	SNP	chrA09	21504040	A	T	A	20	20,0	T	3	0,3	NON_SYNONYMOUS_CODING	gaT/gaA	BnaA09g28610D
FTA09	SNP	chrA09	21504114	A	G	A	22	22,0	G	3	0,3	SYNONYMOUS_CODING	Ttg/Ctg	BnaA09g28610D
FTA09	SNP	chrA09	21504135	C	T	C	20	20,0	T	3	0,3	NON_SYNONYMOUS_CODING	Gcg/Acg	BnaA09g28610D
FTA09	SNP	chrA09	21504187	C	A	C	22	22,0	A	7	0,7	SYNONYMOUS_CODING	ccG/ccT	BnaA09g28610D
FTA09	SNP	chrA09	21504238	T	C	T	21	21,0	C	11	0,11	SYNONYMOUS_CODING	gcA/gcG	BnaA09g28610D
FTA09	SNP	chrA09	21504289	T	A	T	25	25,0	A	9	0,9	SYNONYMOUS_CODING	tcA/tcT	BnaA09g28610D
FTA09	SNP	chrA09	21504313	T	A	T	26	26,0	A	7	0,7	SYNONYMOUS_CODING	gcA/gcT	BnaA09g28610D
FTA09	SNP	chrA09	21504343	C	T	C	25	25,0	T	5	0,5	SYNONYMOUS_CODING	ccG/ccA	BnaA09g28610D
FTA09	SNP	chrA09	21504379	G	C	G	24	24,0	C	4	0,4	NON_SYNONYMOUS_CODING	agC/agG	BnaA09g28610D
FTA09	SNP	chrA09	21504610	C	A	C	6	6,0	A	10	0,10	SYNONYMOUS_CODING	gtG/gtT	BnaA09g28610D
FTA09	SNP	chrA09	21504620	G	A	G	6	6,0	A	10	0,10	NON_SYNONYMOUS_CODING	gCc/gTc	BnaA09g28610D
FTA09	SNP	chrA09	21504797	T	A	T	12	12,0	A	12	1,11	NON_SYNONYMOUS_CODING	tAc/tTc	BnaA09g28610D
FTA09	SNP	chrA09	21505144	G	A	G	17	17,0	A	7	0,7	SYNONYMOUS_CODING	Ctg/Ttg	BnaA09g28610D
FTA09	SNP	chrA09	21505162	A	C	A	15	15,0	C	7	0,7	NON_SYNONYMOUS_CODING	Tgg/Ggg	BnaA09g28610D
FTA09	SNP	chrA09	21505193	T	C	T	19	19,0	C	9	0,9	SYNONYMOUS_CODING	ctA/ctG	BnaA09g28610D
FTA09	SNP	chrA09	21505201	T	A	T	17	17,0	A	10	0,10	NON_SYNONYMOUS_CODING	Act/Tct	BnaA09g28610D
FTA09	SNP	chrA09	21505258	A	T	A	22	22,0	T	6	0,6	INTRON	-	BnaA09g28610D
FTA09	SNP	chrA09	21505265	T	C	T	23	23,0	C	6	0,6	INTRON	-	BnaA09g28610D
FTA09	SNP	chrA09	21505303	T	G	T	21	21,0	G	5	0,5	INTRON	-	BnaA09g28610D
FTA09	SNP	chrA09	21505391	A	T	A	15	15,0	T	3	0,3	INTRON	-	BnaA09g28610D
FTA09	SNP	chrA09	21505402	C	A	C	14	14,0	A	4	0,4	INTRON	-	BnaA09g28610D
FTA09	SNP	chrA09	21505437	C	G	C	12	12,0	G	5	0,5	INTRON	-	BnaA09g28610D
FTA09	SNP	chrA09	21505445	C	T	C	12	12,0	T	6	0,6	INTRON	-	BnaA09g28610D
FTA09	SNP	chrA09	21505604	A	G	A	24	24,0	G	9	0,9	SYNONYMOUS_CODING	tcT/tcC	BnaA09g28610D
FTA09	SNP	chrA09	21505655	A	G	A	22	22,0	G	7	0,7	SYNONYMOUS_CODING	atT/atC	BnaA09g28610D
FTA09	SNP	chrA09	21505694	A	T	A	24	24,0	T	9	0,9	INTRON	-	BnaA09g28610D
FTA09	SNP	chrA09	21505712	C	T	C	20	20,0	T	9	0,9	INTRON	-	BnaA09g28610D
FTA09	SNP	chrA09	21505722	G	A	G	19	19,0	A	10	0,10	INTRON	-	BnaA09g28610D
FTA09	SNP	chrA09	21505787	G	A	G	22	22,0	A	9	0,9	SYNONYMOUS_CODING	taC/taT	BnaA09g28610D
FTA09	SNP	chrA09	21505803	G	A	G	23	23,0	A	9	0,9	SPLICE_SITE_REGION	-	BnaA09g28610D
FTA09	SNP	chrA09	21505823	A	G	A	23	23,0	G	7	0,7	INTRON	-	BnaA09g28610D
FTA09	SNP	chrA09	21505871	G	A	G	22	22,0	A	3	0,3	INTRON	-	BnaA09g28610D
FTA09	SNP	chrA09	21506264	G	A	G	23	23,0	A	6	0,6	SYNONYMOUS_CODING	agC/agT	BnaA09g28610D
FTA09	SNP	chrA09	21506273	G	A	G	23	23,0	A	6	0,6	SYNONYMOUS_CODING	ttC/ttT	BnaA09g28610D
FTA09	SNP	chrA09	21506327	A	G	A	23	23,0	G	7	0,7	SYNONYMOUS_CODING	gaT/gaC	BnaA09g28610D
FTA09	SNP	chrA09	21506366	T	A	T	18	18,0	A	8	0,8	SYNONYMOUS_CODING	atA/atT	BnaA09g28610D
FTA09	SNP	chrA09	21506510	T	C	T	13	13,0	C	15	0,15	INTRON	-	BnaA09g28610D
FTA09	SNP	chrA09	21506620	T	C	T	16	16,0	C	11	0,11	SYNONYMOUS_CODING	ctA/ctG	BnaA09g28610D
FTA09	SNP	chrA09	21506651	T	C	T	16	16,0	C	8	0,8	INTRON	-	BnaA09g28610D
FTA09	SNP	chrA09	21507581	G	A	G	13	13,0	A	15	0,15	SYNONYMOUS_CODING	ggC/ggT	BnaA09g28610D
FTA09	SNP	chrA09	21507617	G	A	G	9	9,0	A	15	0,15	SYNONYMOUS_CODING	gtC/gtT	BnaA09g28610D
FTA09	SNP	chrA09	21507677	A	T	A	16	16,0	T	16	0,16	SYNONYMOUS_CODING	cgT/cgA	BnaA09g28610D
FTA09	SNP	chrA09	21514406	C	T	C	27	27,0	T	13	0,13	INTERGENIC
FTA09	SNP	chrA09	21515366	A	T	W	20	15,5	A	10	10,0	INTERGENIC
FTA09	SNP	chrA09	21515393	T	A	W	18	13,5	T	10	10,0	INTERGENIC
FTA09	SNP	chrA09	21515430	T	A	W	19	12,7	T	12	12,0	INTERGENIC
FTA09	SNP	chrA09	21515463	C	T	Y	22	13,9	C	15	14,1	INTERGENIC
FTA09	SNP	chrA09	21515483	T	A	W	16	12,4	T	17	16,1	INTERGENIC
FTA09	SNP	chrA09	21515524	T	A	W	18	14,4	T	15	15,0	INTERGENIC
FTA09	SNP	chrA09	21515908	C	A	C	19	19,0	A	16	0,16	INTERGENIC
FTA09	SNP	chrA09	21524152	T	A	W	18	8,10	T	4	4,0	INTERGENIC
FTA09	SNP	chrA09	21524352	G	A	R	59	47,12	G	19	19,0	INTERGENIC
FTA09	SNP	chrA09	21524421	A	G	R	39	34,5	A	16	16,0	INTERGENIC
FTA09	SNP	chrA09	21524429	C	T	Y	39	34,5	C	16	16,0	INTERGENIC
FTA09	SNP	chrA09	21533570	A	G	R	58	12,46	G	29	0,29	INTERGENIC
FTA09	SNP	chrA09	21535320	G	C	S	64	48,16	G	30	30,0	INTERGENIC
FTA09	SNP	chrA09	21536272	T	C	Y	79	63,16	T	59	59,0	INTERGENIC
FTA09	SNP	chrA09	21536644	C	A	M	73	56,17	C	51	51,0	INTERGENIC
FTA09	SNP	chrA09	21539914	C	T	Y	52	37,15	C	35	35,0	INTERGENIC
FTA09	SNP	chrA09	21539924	G	A	R	49	35,14	G	34	34,0	INTERGENIC
FTA09	SNP	chrA09	21539933	T	C	Y	48	37,11	T	34	34,0	INTERGENIC
FTA09	SNP	chrA09	21539962	T	C	Y	35	29,6	T	30	30,0	INTERGENIC
FTA09	SNP	chrA09	21539985	G	A	R	35	29,6	G	33	33,0	INTERGENIC
FTA09	SNP	chrA09	21541954	G	A	A	21	0,21	R	33	13,20	INTERGENIC
FTA09	SNP	chrA09	21546532	A	T	W	25	21,4	A	18	18,0	INTERGENIC
FTA09	SNP	chrA09	21546582	T	C	Y	23	18,5	T	18	18,0	INTERGENIC
FTA09	SNP	chrA09	21546628	A	G	R	25	16,9	A	23	22,1	INTERGENIC
FTA09	SNP	chrA09	21546635	A	C	M	24	15,9	A	25	24,1	INTERGENIC
FTA09	SNP	chrA09	21546654	T	C	Y	25	15,10	T	26	25,1	INTERGENIC
FTA09	SNP	chrA09	21546669	C	T	Y	25	15,10	C	25	24,1	INTERGENIC
FTA09	SNP	chrA09	21546735	G	C	S	35	21,14	G	19	18,1	INTERGENIC
FTA09	SNP	chrA09	21546744	A	C	M	37	22,15	A	20	19,1	INTERGENIC
FTA09	SNP	chrA09	21546837	T	C	Y	27	17,10	T	17	16,1	INTERGENIC
FTA09	SNP	chrA09	21546868	C	T	Y	34	21,13	C	17	16,1	INTERGENIC
FTA09	SNP	chrA09	21546882	C	A	M	31	18,13	C	18	17,1	INTERGENIC
FTA09	SNP	chrA09	21546890	A	C	M	30	18,12	A	18	17,1	INTERGENIC
FTA09	SNP	chrA09	21546919	A	G	R	31	19,12	A	17	16,1	INTERGENIC
FTA09	SNP	chrA09	21546935	C	T	Y	32	18,14	C	16	15,1	INTERGENIC
FTA09	SNP	chrA09	21546993	A	T	W	35	21,14	A	14	14,0	INTERGENIC
FTA09	SNP	chrA09	21547027	A	T	W	28	14,14	A	14	14,0	INTERGENIC
FTA09	SNP	chrA09	21547361	C	T	Y	35	27,8	C	17	17,0	INTERGENIC
FTA09	SNP	chrA09	21547376	T	C	Y	31	23,8	T	16	16,0	INTERGENIC
FTA09	SNP	chrA09	21547404	A	G	R	27	20,7	A	16	16,0	INTERGENIC
FTA09	SNP	chrA09	21547466	T	G	K	23	17,6	T	13	13,0	INTERGENIC
FTA09	SNP	chrA09	21547536	T	C	Y	25	12,13	T	13	13,0	INTERGENIC
FTA09	SNP	chrA09	21547560	G	A	R	27	15,12	G	12	12,0	INTERGENIC
FTA09	SNP	chrA09	21547617	T	C	Y	30	19,11	T	15	15,0	INTERGENIC
FTA09	SNP	chrA09	21547665	A	G	R	27	18,9	A	13	13,0	INTERGENIC
FTA09	SNP	chrA09	21547700	G	A	R	28	18,10	G	10	10,0	INTERGENIC
FTA09	SNP	chrA09	21547741	A	T	W	26	14,12	A	11	11,0	INTERGENIC
FTA09	SNP	chrA09	21547752	C	A	M	29	17,12	C	11	11,0	INTERGENIC
FTA09	SNP	chrA09	21547758	T	A	W	32	18,14	T	10	10,0	INTERGENIC
FTA09	SNP	chrA09	21547789	A	C	M	35	20,15	A	11	11,0	INTERGENIC
FTA09	SNP	chrA09	21547975	A	G	R	23	15,8	A	9	9,0	INTERGENIC
FTA09	SNP	chrA09	21548093	G	A	R	19	13,6	G	11	11,0	INTERGENIC
FTA09	SNP	chrA09	21548114	G	C	S	24	13,11	G	12	12,0	INTERGENIC
FTA09	SNP	chrA09	21548145	C	T	Y	25	12,13	C	13	13,0	INTERGENIC
FTA09	SNP	chrA09	21548250	A	G	R	29	12,17	A	5	5,0	INTERGENIC
FTA09	SNP	chrA09	21548392	C	T	Y	23	19,4	C	10	10,0	UNKNOWN
FTA09	SNP	chrA09	21548558	T	C	Y	20	15,5	T	16	16,0	UNKNOWN
FTA09	SNP	chrA09	21548570	C	A	M	22	17,5	C	16	16,0	UNKNOWN
FTA09	SNP	chrA09	21548618	T	G	K	21	17,4	T	18	18,0	UNKNOWN
FTA09	SNP	chrA09	21548726	C	A	M	21	15,6	C	11	11,0	INTERGENIC
FTA09	SNP	chrA09	21548930	C	A	C	29	29,0	A	14	0,14	INTERGENIC
FTA09	SNP	chrA09	21549002	T	C	Y	26	20,6	T	15	15,0	INTERGENIC
FTA09	SNP	chrA09	21549010	T	A	T	26	26,0	A	15	0,15	INTERGENIC
FTA09	SNP	chrA09	21549056	T	A	W	22	17,5	T	12	12,0	INTERGENIC
FTA09	SNP	chrA09	21549070	A	G	R	22	18,4	A	9	9,0	INTERGENIC
FTA09	SNP	chrA09	21549324	G	A	G	14	14,0	A	11	0,11	INTERGENIC
FTA09	SNP	chrA09	21549435	G	T	K	26	19,7	G	13	13,0	INTERGENIC
FTA09	SNP	chrA09	21549443	T	C	Y	28	19,9	T	14	14,0	INTERGENIC
FTA09	SNP	chrA09	21549833	G	A	R	21	19,2	A	12	0,12	INTERGENIC
FTA09	SNP	chrA09	21549847	T	C	Y	21	18,3	T	10	10,0	INTERGENIC
FTA09	SNP	chrA09	21549854	T	C	Y	20	17,3	T	9	9,0	INTERGENIC
FTA09	SNP	chrA09	21549876	A	G	R	20	17,3	A	8	8,0	INTERGENIC
FTA09	SNP	chrA09	21549919	G	T	K	20	16,4	G	4	4,0	INTERGENIC
FTA09	SNP	chrA09	21549941	C	A	M	19	13,6	C	3	3,0	INTERGENIC
FTA09	SNP	chrA09	21549977	G	T	K	16	12,4	N	.	.	INTERGENIC
FTA09	SNP	chrA09	21550092	T	G	K	10	6,4	T	5	5,0	INTERGENIC
FTA09	SNP	chrA09	21550105	A	T	W	10	6,4	A	5	5,0	INTERGENIC
FTA09	SNP	chrA09	21550115	A	G	R	12	8,4	A	6	6,0	INTERGENIC
FTA09	SNP	chrA09	21550127	A	T	W	10	6,4	A	7	7,0	INTERGENIC
FTA09	SNP	chrA09	21551136	G	A	R	16	13,3	A	13	0,13	INTERGENIC
FTA09	SNP	chrA09	21551190	C	T	Y	23	18,5	C	16	16,0	INTERGENIC
FTA09	SNP	chrA09	21551212	G	A	G	24	24,0	A	13	0,13	INTERGENIC
FTA09	SNP	chrA09	21551242	C	T	Y	21	15,6	C	12	12,0	INTERGENIC
FTA09	SNP	chrA09	21551254	T	C	Y	22	17,5	T	13	13,0	INTERGENIC
FTA09	SNP	chrA09	21551260	C	A	M	22	17,5	C	12	12,0	INTERGENIC
FTA09	SNP	chrA09	21551491	G	A	G	26	25,1	R	20	15,5	INTERGENIC
FTA09	SNP	chrA09	21551502	A	T	W	27	15,12	A	16	16,0	INTERGENIC
FTA09	SNP	chrA09	21551585	A	G	R	25	16,9	A	15	15,0	INTERGENIC
FTA09	SNP	chrA09	21551600	T	C	Y	29	19,10	T	13	13,0	INTERGENIC
FTA09	SNP	chrA09	21551647	G	A	R	31	10,21	G	11	11,0	INTERGENIC
FTA09	SNP	chrA09	21551683	A	C	M	29	19,10	A	14	14,0	INTERGENIC
FTA09	SNP	chrA09	21551721	G	A	R	29	20,9	G	12	12,0	INTERGENIC
FTA09	SNP	chrA09	21552067	T	C	Y	23	11,12	T	14	14,0	INTERGENIC
FTA09	SNP	chrA09	21552096	A	T	W	26	11,15	A	10	10,0	INTERGENIC
FTA09	SNP	chrA09	21552112	C	T	Y	29	10,19	C	10	10,0	INTERGENIC
FTA09	SNP	chrA09	21552126	A	G	R	27	7,20	A	10	10,0	INTERGENIC
FTA09	SNP	chrA09	21552144	G	A	R	28	9,19	G	10	10,0	INTERGENIC
FTA09	SNP	chrA09	21552185	G	T	K	28	13,15	G	11	11,0	INTERGENIC
FTA09	SNP	chrA09	21552191	A	G	R	29	14,15	A	10	10,0	INTERGENIC
FTA09	SNP	chrA09	21552209	C	A	M	26	15,11	C	8	8,0	INTERGENIC
FTA09	SNP	chrA09	21552407	T	A	T	17	17,0	A	10	0,10	INTERGENIC
FTA09	SNP	chrA09	21552804	T	C	T	11	11,0	C	4	0,4	INTERGENIC
FTA09	SNP	chrA09	21555202	C	T	C	28	28,0	T	7	0,7	INTERGENIC
FTA09	SNP	chrA09	21555505	T	C	T	10	10,0	C	11	0,11	INTERGENIC
FTA09	SNP	chrA09	21558270	T	G	K	19	17,2	G	19	0,19	INTERGENIC
FTA09	SNP	chrA09	21558448	C	T	C	18	18,0	T	15	0,15	INTERGENIC
FTA09	SNP	chrA09	21558566	T	C	T	12	12,0	C	17	0,17	INTERGENIC
FTA09	SNP	chrA09	21558579	C	T	C	13	13,0	T	16	0,16	INTERGENIC
FTA09	SNP	chrA09	21558669	C	T	C	18	18,0	T	18	0,18	INTERGENIC
FTA09	SNP	chrA09	21558785	C	T	C	10	10,0	T	15	0,15	INTERGENIC
FTA09	SNP	chrA09	21559014	C	A	C	15	15,0	A	19	0,19	INTERGENIC
FTA09	SNP	chrA09	21559844	T	A	T	28	28,0	A	16	0,16	INTERGENIC
FTA09	SNP	chrA09	21559909	C	T	C	27	27,0	T	11	0,11	INTERGENIC
FTA09	SNP	chrA09	21559979	T	G	T	20	20,0	G	10	0,10	INTERGENIC
FTA09	SNP	chrA09	21560201	A	G	A	19	19,0	G	14	0,14	INTERGENIC
FTA09	SNP	chrA09	21560402	G	A	G	24	24,0	A	15	0,15	INTERGENIC
FTA09	SNP	chrA09	21561236	C	T	C	14	14,0	T	18	0,18	INTERGENIC
FTA09	SNP	chrA09	21562216	G	T	G	18	18,0	T	19	0,19	INTERGENIC
FTA09	SNP	chrA09	21562614	T	A	T	17	17,0	A	9	0,9	INTERGENIC
FTA09	SNP	chrA09	21563395	C	G	C	11	11,0	G	19	0,19	INTERGENIC
FTA09	SNP	chrA09	21563402	G	A	G	11	11,0	A	18	0,18	INTERGENIC
FTA09	SNP	chrA09	21563875	A	C	A	16	16,0	M	20	16,4	INTERGENIC
FTA09	SNP	chrA09	21563898	C	T	C	13	13,0	Y	22	18,4	INTERGENIC
FTA09	SNP	chrA09	21564081	A	G	A	10	10,0	G	18	0,18	INTERGENIC
FTA09	SNP	chrA09	21564092	T	C	T	12	12,0	Y	18	14,4	INTERGENIC
FTA09	SNP	chrA09	21564238	C	T	Y	22	18,4	C	9	9,0	INTERGENIC
FTA09	SNP	chrA09	21564472	G	T	G	17	17,0	T	16	0,16	INTERGENIC
FTA09	SNP	chrA09	21564508	T	A	T	13	13,0	A	16	0,16	INTERGENIC
FTA09	SNP	chrA09	21564785	C	A	C	7	7,0	A	6	0,6	INTERGENIC
FTA09	SNP	chrA09	21564868	T	C	T	3	3,0	C	2	0,2	INTERGENIC
FTA09	SNP	chrA09	21568006	G	A	A	8	0,8	N	.	.	INTERGENIC
FTA09	SNP	chrA09	21568293	A	C	A	17	17,0	C	13	0,13	INTERGENIC
FTA09	SNP	chrA09	21568344	A	G	A	14	14,0	G	19	0,19	INTERGENIC
FTA09	SNP	chrA09	21568406	A	T	A	16	16,0	T	19	0,19	INTERGENIC
FTA09	SNP	chrA09	21568467	A	G	A	24	24,0	G	14	0,14	INTERGENIC
FTA09	SNP	chrA09	21568626	C	T	C	16	16,0	T	8	0,8	INTERGENIC
FTA09	SNP	chrA09	21569715	A	C	A	12	12,0	C	14	0,14	UNKNOWN
FTA09	SNP	chrA09	21580716	T	C	Y	20	15,5	T	17	15,2	INTERGENIC
FTA09	SNP	chrA09	21581461	G	A	G	19	19,0	A	13	0,13	INTERGENIC
FTA09	SNP	chrA09	21581577	T	C	T	22	22,0	C	11	0,11	INTERGENIC
FTA09	SNP	chrA09	21582679	G	C	G	20	20,0	S	26	18,8	INTERGENIC
FTA09	SNP	chrA09	21583515	G	A	G	12	12,0	A	15	0,15	INTERGENIC
FTA09	SNP	chrA09	21584431	G	C	G	17	16,1	C	18	0,18	INTERGENIC
FTA09	SNP	chrA09	21585435	A	G	G	12	0,12	N	.	.	INTERGENIC
FTA09	SNP	chrA09	21588965	C	T	C	19	19,0	Y	28	22,6	INTERGENIC
FTA09	SNP	chrA09	21589017	C	A	C	18	18,0	M	17	13,4	INTERGENIC
FTA09	SNP	chrA09	21589835	A	G	A	20	19,1	G	7	0,7	INTERGENIC
FTA09	SNP	chrA09	21589920	T	C	Y	24	7,17	T	19	19,0	INTERGENIC
FTA09	SNP	chrA09	21589941	G	T	G	25	25,0	K	23	10,13	INTERGENIC
FTA09	SNP	chrA09	21590149	C	T	Y	26	10,16	C	38	38,0	INTERGENIC
FTA09	SNP	chrA09	21590195	C	T	Y	23	6,17	C	31	31,0	INTERGENIC
FTA09	SNP	chrA09	21590206	C	T	Y	23	6,17	C	30	30,0	INTERGENIC
FTA09	SNP	chrA09	21598633	G	T	G	8	8,0	T	14	0,14	UNKNOWN
FTA09	SNP	chrA09	21605758	T	C	Y	17	14,3	T	16	16,0	INTERGENIC
FTA09	SNP	chrA09	21606085	C	A	M	17	15,2	C	13	13,0	DOWNSTREAM	-	BnaA09g28680D
FTA09	SNP	chrA09	21606729	C	A	M	44	34,10	C	17	17,0	DOWNSTREAM	-	BnaA09g28680D
FTA09	SNP	chrA09	21607113	G	A	R	20	12,8	G	17	17,0	DOWNSTREAM	-	BnaA09g28680D
FTA09	SNP	chrA09	21607141	A	T	W	26	19,7	A	19	19,0	DOWNSTREAM	-	BnaA09g28680D
FTA09	SNP	chrA09	21608112	G	A	R	35	30,5	G	27	27,0	DOWNSTREAM	-	BnaA09g28680D
FTA09	SNP	chrA09	21608165	A	G	R	23	18,5	A	16	16,0	DOWNSTREAM	-	BnaA09g28680D
FTA09	SNP	chrA09	21608180	A	C	M	21	18,3	A	15	15,0	DOWNSTREAM	-	BnaA09g28680D
FTA09	SNP	chrA09	21608358	C	T	Y	52	36,16	C	19	19,0	DOWNSTREAM	-	BnaA09g28680D
FTA09	SNP	chrA09	21609574	T	C	Y	21	17,4	T	12	12,0	DOWNSTREAM	-	BnaA09g28680D
FTA09	SNP	chrA09	21609589	C	T	Y	25	21,4	C	12	12,0	DOWNSTREAM	-	BnaA09g28680D
FTA09	SNP	chrA09	21609599	C	A	M	25	22,3	C	13	13,0	DOWNSTREAM	-	BnaA09g28680D
FTA09	SNP	chrA09	21609616	T	C	Y	25	21,4	T	16	16,0	DOWNSTREAM	-	BnaA09g28680D
FTA09	SNP	chrA09	21609652	T	C	Y	29	24,5	T	15	15,0	DOWNSTREAM	-	BnaA09g28680D
FTA09	SNP	chrA09	21609658	A	T	W	29	24,5	A	17	17,0	DOWNSTREAM	-	BnaA09g28680D
FTA09	SNP	chrA09	21609667	T	C	Y	24	20,4	T	17	17,0	DOWNSTREAM	-	BnaA09g28680D
FTA09	SNP	chrA09	21609676	A	T	W	26	21,5	A	19	19,0	DOWNSTREAM	-	BnaA09g28680D
FTA09	SNP	chrA09	21609685	G	T	K	27	21,6	G	18	17,1	DOWNSTREAM	-	BnaA09g28680D
FTA09	SNP	chrA09	21609832	G	T	K	16	12,4	G	18	17,1	DOWNSTREAM	-	BnaA09g28680D
FTA09	SNP	chrA09	21609859	A	G	R	16	12,4	A	15	15,0	DOWNSTREAM	-	BnaA09g28680D
FTA09	SNP	chrA09	21609868	C	A	M	17	14,3	C	15	15,0	DOWNSTREAM	-	BnaA09g28680D
FTA09	SNP	chrA09	21609919	T	C	Y	18	12,6	T	12	12,0	DOWNSTREAM	-	BnaA09g28680D
FTA09	SNP	chrA09	21609946	C	T	Y	18	14,4	C	13	13,0	DOWNSTREAM	-	BnaA09g28680D
FTA09	SNP	chrA09	21609973	C	G	S	20	16,4	C	11	11,0	DOWNSTREAM	-	BnaA09g28680D
FTA09	SNP	chrA09	21609985	A	T	W	21	15,6	A	11	11,0	DOWNSTREAM	-	BnaA09g28680D
FTA09	SNP	chrA09	21610015	G	A	R	19	12,7	G	13	13,0	DOWNSTREAM	-	BnaA09g28680D
FTA09	SNP	chrA09	21610081	T	A	W	15	10,5	T	13	13,0	DOWNSTREAM	-	BnaA09g28680D
FTA09	SNP	chrA09	21610087	C	G	S	16	11,5	C	14	14,0	DOWNSTREAM	-	BnaA09g28680D
FTA09	SNP	chrA09	21610340	A	C	A	8	8,0	M	16	13,3	DOWNSTREAM	-	BnaA09g28680D
FTA09	SNP	chrA09	21610446	C	T	C	13	13,0	Y	18	14,4	DOWNSTREAM	-	BnaA09g28680D
FTA09	SNP	chrA09	21610469	T	G	T	12	12,0	K	20	16,4	DOWNSTREAM	-	BnaA09g28680D
FTA09	SNP	chrA09	21610481	T	A	T	12	12,0	W	19	15,4	DOWNSTREAM	-	BnaA09g28680D
FTA09	SNP	chrA09	21615869	G	A	N	.	.	R	18	14,4	DOWNSTREAM	-	BnaA09g28700D
FTA09	SNP	chrA09	21615970	C	T	Y	19	14,5	C	18	17,1	DOWNSTREAM	-	BnaA09g28700D
FTA09	SNP	chrA09	21616180	G	A	R	16	13,3	G	19	19,0	DOWNSTREAM	-	BnaA09g28700D
FTA09	SNP	chrA09	21619109	G	C	G	19	19,0	C	21	0,21	UNKNOWN
FTA09	SNP	chrA09	21619462	T	G	T	17	17,0	G	15	0,15	UNKNOWN
FTA09	SNP	chrA09	21619725	C	T	C	19	19,0	T	19	0,19	UNKNOWN
FTA09	SNP	chrA09	21619736	G	A	G	18	18,0	A	19	0,19	UNKNOWN
FTA09	SNP	chrA09	21619781	C	A	C	24	24,0	A	17	0,17	UNKNOWN
FTA09	SNP	chrA09	21619799	G	A	G	23	23,0	A	15	0,15	UNKNOWN
FTA09	SNP	chrA09	21622676	G	A	G	20	20,0	A	15	0,15	UNKNOWN
FTA09	SNP	chrA09	21622895	A	G	A	36	36,0	G	13	0,13	UNKNOWN
FTA09	SNP	chrA09	21622954	G	C	G	28	28,0	C	11	0,11	UNKNOWN
FTA09	SNP	chrA09	21622967	T	G	T	25	25,0	G	11	0,11	UNKNOWN
FTA09	SNP	chrA09	21622982	A	T	A	24	24,0	T	11	0,11	UNKNOWN
FTA09	SNP	chrA09	21623034	A	C	A	14	14,0	C	15	0,15	UNKNOWN
FTA09	SNP	chrA09	21623145	A	G	A	17	17,0	G	15	0,15	UNKNOWN
FTA09	SNP	chrA09	21623468	T	G	T	18	18,0	G	18	0,18	UNKNOWN
FTA09	SNP	chrA09	21623513	C	A	C	21	21,0	A	20	0,20	UNKNOWN
FTA09	SNP	chrA09	21623827	T	A	T	23	23,0	A	18	0,18	UNKNOWN
FTA09	SNP	chrA09	21624047	A	G	A	15	15,0	G	9	0,9	UNKNOWN
FTA09	SNP	chrA09	21624074	T	C	T	14	14,0	C	7	0,7	UNKNOWN
FTA09	SNP	chrA09	21624213	A	G	A	20	20,0	G	9	0,9	UNKNOWN
FTA09	SNP	chrA09	21624241	G	A	G	21	21,0	A	8	0,8	UNKNOWN
FTA09	SNP	chrA09	21624248	G	C	G	18	18,0	C	9	0,9	UNKNOWN
FTA09	SNP	chrA09	21624264	G	T	G	19	19,0	T	8	0,8	UNKNOWN
FTA09	SNP	chrA09	21624389	G	T	G	16	16,0	T	18	0,18	INTERGENIC
FTA09	SNP	chrA09	21624477	T	A	T	11	11,0	A	18	0,18	INTERGENIC
FTA09	SNP	chrA09	21624874	C	T	C	22	22,0	T	3	0,3	INTERGENIC
FTA09	SNP	chrA09	21624901	G	A	G	22	22,0	A	7	0,7	INTERGENIC
FTA09	SNP	chrA09	21624925	G	A	G	24	24,0	A	12	0,12	INTERGENIC
FTA09	SNP	chrA09	21625713	T	G	T	24	24,0	G	15	0,15	UNKNOWN
FTA09	SNP	chrA09	21625722	T	C	T	22	22,0	C	15	0,15	UNKNOWN
FTA09	SNP	chrA09	21625764	T	C	T	18	18,0	C	16	0,16	UNKNOWN
FTA09	SNP	chrA09	21625908	G	T	G	18	18,0	T	5	0,5	UNKNOWN
FTA09	SNP	chrA09	21625943	G	A	G	19	19,0	A	5	0,5	UNKNOWN
FTA09	SNP	chrA09	21625953	A	C	A	19	19,0	C	6	0,6	UNKNOWN
FTA09	SNP	chrA09	21626395	G	T	G	13	13,0	T	12	0,12	UNKNOWN
FTA09	SNP	chrA09	21626472	G	A	G	12	11,1	A	18	0,18	UNKNOWN
FTA09	SNP	chrA09	21626534	C	A	C	18	18,0	A	22	0,22	UNKNOWN
FTA09	SNP	chrA09	21626541	A	C	A	18	18,0	C	23	0,23	UNKNOWN
FTA09	SNP	chrA09	21626566	T	A	T	18	18,0	A	19	0,19	UNKNOWN
FTA09	SNP	chrA09	21626575	T	A	T	18	18,0	A	20	0,20	UNKNOWN
FTA09	SNP	chrA09	21626765	A	T	A	16	16,0	T	9	0,9	UNKNOWN
FTA09	SNP	chrA09	21626936	C	A	C	12	12,0	A	12	0,12	UNKNOWN
FTA09	SNP	chrA09	21627089	C	G	C	22	22,0	G	11	0,11	UNKNOWN
FTA09	SNP	chrA09	21627210	A	T	A	19	19,0	T	14	0,14	UNKNOWN
FTA09	SNP	chrA09	21627731	G	A	G	19	19,0	A	3	0,3	INTERGENIC
FTA09	SNP	chrA09	21628491	A	C	M	17	15,2	C	1	0,1	INTERGENIC
FTA09	SNP	chrA09	21628498	G	T	K	15	13,2	T	1	0,1	INTERGENIC
FTA09	SNP	chrA09	21631722	A	T	W	17	7,10	T	5	0,5	INTERGENIC
FTA09	SNP	chrA09	21631894	T	C	Y	23	16,7	C	3	0,3	INTERGENIC
FTA09	SNP	chrA09	21631932	T	C	Y	20	18,2	C	2	0,2	INTERGENIC
FTA09	SNP	chrA09	21633252	T	G	T	11	11,0	G	10	0,10	UNKNOWN
FTA09	SNP	chrA09	21633315	G	A	G	12	12,0	A	13	0,13	UNKNOWN
FTA09	SNP	chrA09	21633378	A	C	A	11	11,0	C	10	0,10	UNKNOWN
FTA09	SNP	chrA09	21633414	A	T	A	10	10,0	T	12	0,12	UNKNOWN
FTA09	SNP	chrA09	21633654	C	T	C	18	18,0	T	12	0,12	UNKNOWN
FTA09	SNP	chrA09	21634140	C	A	C	18	18,0	A	15	0,15	UNKNOWN
FTA09	SNP	chrA09	21634146	A	C	A	18	18,0	C	14	0,14	UNKNOWN
FTA09	SNP	chrA09	21634166	T	A	T	19	19,0	A	13	0,13	UNKNOWN
FTA09	SNP	chrA09	21634269	C	G	C	26	26,0	G	13	0,13	UNKNOWN
FTA09	SNP	chrA09	21634332	G	A	G	25	25,0	A	12	0,12	UNKNOWN
FTA09	SNP	chrA09	21634565	A	G	A	21	21,0	G	16	0,16	UNKNOWN
FTA09	SNP	chrA09	21634592	A	T	A	20	20,0	T	16	0,16	UNKNOWN
FTA09	SNP	chrA09	21634610	A	C	A	24	24,0	C	15	0,15	UNKNOWN
FTA09	SNP	chrA09	21634641	A	C	A	24	24,0	C	19	0,19	UNKNOWN
FTA09	SNP	chrA09	21634666	G	A	G	27	27,0	A	20	0,20	UNKNOWN
FTA09	SNP	chrA09	21634730	C	T	C	30	30,0	T	19	0,19	UNKNOWN
FTA09	SNP	chrA09	21634743	C	T	C	29	29,0	T	19	0,19	UNKNOWN
FTA09	SNP	chrA09	21634776	T	A	T	27	27,0	A	19	0,19	UNKNOWN
FTA09	SNP	chrA09	21634807	C	T	C	20	20,0	T	15	0,15	UNKNOWN
FTA09	SNP	chrA09	21634947	G	A	G	15	15,0	A	19	0,19	UNKNOWN
FTA09	SNP	chrA09	21634968	C	A	C	14	14,0	A	22	0,22	UNKNOWN
FTA09	SNP	chrA09	21634987	G	A	G	17	17,0	A	20	0,20	UNKNOWN
FTA09	SNP	chrA09	21635131	C	T	C	17	17,0	T	10	0,10	UNKNOWN
FTA09	SNP	chrA09	21635240	T	C	T	14	14,0	C	2	0,2	UNKNOWN
FTA09	SNP	chrA09	21635443	A	T	A	13	13,0	T	7	0,7	UNKNOWN
FTA09	SNP	chrA09	21635499	T	A	T	16	16,0	A	10	0,10	UNKNOWN
FTA09	SNP	chrA09	21635535	T	A	T	15	15,0	A	12	0,12	UNKNOWN
FTA09	SNP	chrA09	21635541	C	A	C	16	16,0	A	13	0,13	UNKNOWN
FTA09	SNP	chrA09	21635631	A	G	A	22	22,0	R	12	1,11	UNKNOWN
FTA09	SNP	chrA09	21635693	T	C	T	24	24,0	Y	12	1,11	UNKNOWN
FTA09	SNP	chrA09	21635730	A	C	A	25	25,0	C	11	0,11	UNKNOWN
FTA09	SNP	chrA09	21635835	G	A	G	20	20,0	R	9	1,8	UNKNOWN
FTA09	SNP	chrA09	21635899	C	T	C	18	18,0	T	11	0,11	UNKNOWN
FTA09	SNP	chrA09	21635940	T	C	T	18	18,0	C	10	0,10	UNKNOWN
FTA09	SNP	chrA09	21636039	C	T	C	28	28,0	T	6	0,6	UNKNOWN
FTA09	SNP	chrA09	21636064	C	T	C	27	27,0	T	6	0,6	UNKNOWN
FTA09	SNP	chrA09	21636079	C	A	C	25	25,0	A	6	0,6	UNKNOWN
FTA09	SNP	chrA09	21636197	A	G	A	17	17,0	G	3	0,3	UNKNOWN
FTA09	SNP	chrA09	21636264	G	T	G	16	16,0	T	6	0,6	UNKNOWN
FTA09	SNP	chrA09	21636281	A	G	A	15	15,0	G	6	0,6	UNKNOWN
FTA09	SNP	chrA09	21636598	T	C	T	16	16,0	C	6	0,6	UNKNOWN
FTA09	SNP	chrA09	21636617	A	G	A	16	16,0	G	7	0,7	UNKNOWN
FTA09	SNP	chrA09	21636674	G	C	G	16	16,0	C	7	0,7	UNKNOWN
FTA09	SNP	chrA09	21636789	A	G	A	11	11,0	G	10	0,10	UNKNOWN
FTA09	SNP	chrA09	21636809	C	T	C	12	12,0	T	11	0,11	UNKNOWN
FTA09	SNP	chrA09	21636821	G	A	G	11	11,0	A	12	0,12	UNKNOWN
FTA09	SNP	chrA09	21636900	T	C	T	15	15,0	C	9	0,9	UNKNOWN
FTA09	SNP	chrA09	21636987	A	C	A	19	19,0	C	15	0,15	UNKNOWN
FTA09	SNP	chrA09	21637093	T	A	T	21	21,0	A	15	0,15	UNKNOWN
FTA09	SNP	chrA09	21637135	A	G	A	18	18,0	G	17	0,17	UNKNOWN
FTA09	SNP	chrA09	21637185	A	G	A	20	20,0	G	20	0,20	UNKNOWN
FTA09	SNP	chrA09	21637228	T	C	T	16	16,0	C	20	0,20	UNKNOWN
FTA09	SNP	chrA09	21637245	G	A	G	15	15,0	A	19	0,19	UNKNOWN
FTA09	SNP	chrA09	21637269	T	G	T	16	16,0	G	17	0,17	UNKNOWN
FTA09	SNP	chrA09	21638079	C	G	C	17	17,0	G	10	0,10	UNKNOWN
FTA09	SNP	chrA09	21638747	G	C	G	15	15,0	C	10	0,10	INTERGENIC
FTA09	SNP	chrA09	21639992	G	A	G	16	16,0	R	19	4,15	UNKNOWN
FTA09	SNP	chrA09	21640194	G	A	G	18	18,0	A	5	0,5	UNKNOWN
FTA09	SNP	chrA09	21640373	T	A	T	23	23,0	A	13	0,13	UNKNOWN
FTA09	SNP	chrA09	21640385	G	A	G	20	20,0	A	14	0,14	UNKNOWN
FTA09	SNP	chrA09	21640439	G	A	G	19	19,0	A	9	0,9	UNKNOWN
FTA09	SNP	chrA09	21640483	T	A	T	18	18,0	A	5	0,5	UNKNOWN
FTA09	SNP	chrA09	21640555	G	T	G	19	19,0	T	9	0,9	UNKNOWN
FTA09	SNP	chrA09	21640624	A	G	A	15	15,0	G	10	0,10	UNKNOWN
FTA09	SNP	chrA09	21640655	A	T	A	17	17,0	T	11	0,11	UNKNOWN
FTA09	SNP	chrA09	21640843	T	A	T	19	19,0	A	16	0,16	UNKNOWN
FTA09	SNP	chrA09	21641066	A	T	A	23	23,0	T	20	0,20	UNKNOWN
FTA09	SNP	chrA09	21641083	T	G	T	22	22,0	G	21	0,21	UNKNOWN
FTA09	SNP	chrA09	21641300	C	T	C	14	14,0	T	24	0,24	UNKNOWN
FTA09	SNP	chrA09	21641433	G	A	G	12	12,0	A	5	0,5	UNKNOWN
FTA09	SNP	chrA09	21641468	G	A	G	7	7,0	A	4	0,4	UNKNOWN
FTA09	SNP	chrA09	21641594	C	G	C	12	12,0	G	9	0,9	INTERGENIC
FTA09	SNP	chrA09	21641600	G	C	G	11	11,0	C	10	0,10	INTERGENIC
FTA09	SNP	chrA09	21645294	A	T	W	143	121,22	A	50	50,0	INTERGENIC
FTA09	SNP	chrA09	21645413	T	C	Y	135	103,32	T	48	48,0	INTERGENIC
FTA09	SNP	chrA09	21650309	T	C	T	7	7,0	C	21	0,21	INTERGENIC
FTA09	SNP	chrA09	21650361	T	A	T	10	10,0	A	19	0,19	INTERGENIC
FTA09	SNP	chrA09	21650486	T	A	W	16	11,5	T	12	12,0	INTERGENIC
FTA09	SNP	chrA09	21650637	G	A	R	17	13,4	G	8	8,0	INTERGENIC
FTA09	SNP	chrA09	21650700	G	A	G	22	22,0	A	10	0,10	INTERGENIC
FTA09	SNP	chrA09	21650781	G	C	S	17	14,3	G	12	12,0	INTERGENIC
FTA09	SNP	chrA09	21650787	A	T	W	16	12,4	T	14	0,14	INTERGENIC
FTA09	SNP	chrA09	21650809	A	G	A	16	16,0	G	14	0,14	INTERGENIC
FTA09	SNP	chrA09	21650873	T	C	Y	18	12,6	T	13	13,0	INTERGENIC
FTA09	SNP	chrA09	21650895	T	C	Y	15	12,3	T	11	11,0	INTERGENIC
FTA09	SNP	chrA09	21651671	G	C	G	20	20,0	C	15	0,15	INTERGENIC
FTA09	SNP	chrA09	21654183	A	C	A	16	16,0	C	18	0,18	INTERGENIC
FTA09	SNP	chrA09	21654882	G	A	G	25	25,0	A	23	0,23	INTERGENIC
FTA09	SNP	chrA09	21654941	T	C	T	23	23,0	C	20	0,20	INTERGENIC
FTA09	SNP	chrA09	21655298	T	A	T	14	14,0	A	16	0,16	INTERGENIC
FTA09	SNP	chrA09	21655435	T	C	T	10	10,0	C	13	0,13	INTERGENIC
FTA09	SNP	chrA09	21656094	G	A	G	13	13,0	A	11	0,11	INTERGENIC
FTA09	SNP	chrA09	21656232	T	A	T	12	12,0	A	18	0,18	INTERGENIC
FTA09	SNP	chrA09	21656244	G	A	G	13	13,0	A	20	0,20	INTERGENIC
FTA09	SNP	chrA09	21656352	T	G	T	14	14,0	G	14	0,14	INTERGENIC
FTA09	SNP	chrA09	21656787	T	G	T	19	19,0	G	13	0,13	INTRAGENIC	-	BnaA09g28770D
FTA09	SNP	chrA09	21657787	T	A	T	16	16,0	W	3	1,2	UNKNOWN
FTA09	SNP	chrA09	21657816	C	A	C	18	18,0	M	3	1,2	UNKNOWN
FTA09	SNP	chrA09	21658165	G	C	G	25	25,0	C	14	0,14	UNKNOWN
FTA09	SNP	chrA09	21658549	T	C	T	16	16,0	C	11	0,11	UNKNOWN
FTA09	SNP	chrA09	21658589	G	A	G	16	16,0	A	10	0,10	UNKNOWN
FTA09	SNP	chrA09	21658664	A	C	A	17	17,0	C	9	0,9	UNKNOWN
FTA09	SNP	chrA09	21658731	A	G	A	12	12,0	G	11	0,11	UNKNOWN
FTA09	SNP	chrA09	21659135	A	T	A	11	10,1	T	16	0,16	INTERGENIC
FTA09	SNP	chrA09	21659646	C	G	C	14	14,0	G	12	0,12	INTERGENIC
FTA09	SNP	chrA09	21659654	T	C	T	15	15,0	C	13	0,13	INTERGENIC
FTA09	SNP	chrA09	21659733	T	A	T	11	11,0	A	9	0,9	INTERGENIC
FTA09	SNP	chrA09	21659899	G	A	G	17	17,0	A	18	0,18	INTERGENIC
FTA09	SNP	chrA09	21660220	T	C	T	7	7,0	C	6	0,6	INTERGENIC
FTA09	SNP	chrA09	21660269	C	T	C	5	5,0	T	4	0,4	INTERGENIC
FTA09	SNP	chrA09	21660376	C	T	C	8	8,0	T	4	0,4	INTERGENIC
FTA09	SNP	chrA09	21660458	T	C	T	10	10,0	C	7	0,7	INTERGENIC
FTA09	SNP	chrA09	21660518	A	G	A	17	17,0	G	8	0,8	INTERGENIC
FTA09	SNP	chrA09	21660595	G	T	G	16	16,0	T	11	0,11	INTERGENIC
FTA09	SNP	chrA09	21660605	C	T	C	14	14,0	T	13	0,13	INTERGENIC
FTA09	SNP	chrA09	21660629	A	C	A	14	14,0	C	14	0,14	INTERGENIC
FTA09	SNP	chrA09	21660664	C	T	C	11	11,0	T	16	0,16	INTERGENIC
FTA09	SNP	chrA09	21660678	C	T	C	12	12,0	T	15	0,15	INTERGENIC
FTA09	SNP	chrA09	21661334	C	A	C	13	13,0	A	10	0,10	UNKNOWN
FTA09	SNP	chrA09	21662656	T	G	T	21	21,0	G	19	0,19	INTERGENIC
FTA09	SNP	chrA09	21662874	T	G	T	12	12,0	G	20	0,20	INTERGENIC
FTA09	SNP	chrA09	21664577	G	A	G	21	21,0	A	15	0,15	INTERGENIC
FTA09	SNP	chrA09	21665517	G	A	G	19	19,0	A	18	0,18	UNKNOWN
FTA09	SNP	chrA09	21666346	G	A	G	22	22,0	A	16	0,16	UNKNOWN
FTA09	SNP	chrA09	21666458	C	T	Y	28	20,8	C	17	17,0	UNKNOWN
FTA09	SNP	chrA09	21666591	G	A	R	45	38,7	G	19	19,0	UNKNOWN
FTA09	SNP	chrA09	21666609	A	G	R	49	41,8	A	18	18,0	UNKNOWN
FTA09	SNP	chrA09	21666681	G	A	R	55	16,39	G	16	16,0	UNKNOWN
FTA09	SNP	chrA09	21666690	C	T	Y	55	15,40	C	15	15,0	UNKNOWN
FTA09	SNP	chrA09	21666696	T	G	K	55	37,18	T	15	15,0	UNKNOWN
FTA09	SNP	chrA09	21666702	A	G	R	51	34,17	A	15	15,0	UNKNOWN
FTA09	SNP	chrA09	21666720	C	G	S	55	33,22	C	15	15,0	UNKNOWN
FTA09	SNP	chrA09	21666730	T	C	Y	55	38,17	T	15	15,0	UNKNOWN
FTA09	SNP	chrA09	21666771	A	T	W	65	39,26	A	16	16,0	UNKNOWN
FTA09	SNP	chrA09	21666846	T	C	Y	76	45,31	T	20	20,0	UNKNOWN
FTA09	SNP	chrA09	21666871	C	T	Y	71	40,31	C	22	22,0	UNKNOWN
FTA09	SNP	chrA09	21666878	A	T	W	74	52,22	A	21	21,0	UNKNOWN
FTA09	SNP	chrA09	21666906	G	A	R	64	33,31	G	17	17,0	UNKNOWN
FTA09	SNP	chrA09	21666945	G	A	R	62	14,48	G	13	13,0	UNKNOWN
FTA09	SNP	chrA09	21666960	G	A	R	58	33,25	G	11	11,0	UNKNOWN
FTA09	SNP	chrA09	21666987	G	A	R	60	17,43	G	14	14,0	UNKNOWN
FTA09	SNP	chrA09	21667011	A	G	R	60	42,18	A	13	13,0	UNKNOWN
FTA09	SNP	chrA09	21667029	A	G	R	65	39,26	A	17	17,0	UNKNOWN
FTA09	SNP	chrA09	21667050	G	C	S	72	18,54	G	18	18,0	UNKNOWN
FTA09	SNP	chrA09	21667065	A	G	R	75	44,31	A	18	18,0	UNKNOWN
FTA09	SNP	chrA09	21667071	C	A	M	77	44,33	C	17	17,0	UNKNOWN
FTA09	SNP	chrA09	21667152	A	G	R	72	41,31	A	17	17,0	UNKNOWN
FTA09	SNP	chrA09	21667158	G	A	R	74	43,31	G	15	15,0	UNKNOWN
FTA09	SNP	chrA09	21667173	T	C	Y	64	38,26	T	13	12,1	UNKNOWN
FTA09	SNP	chrA09	21667221	T	G	K	59	17,42	T	13	13,0	UNKNOWN
FTA09	SNP	chrA09	21667247	T	A	W	61	35,26	T	16	16,0	UNKNOWN
FTA09	SNP	chrA09	21667298	C	T	Y	62	32,30	C	15	15,0	UNKNOWN
FTA09	SNP	chrA09	21667443	A	T	W	68	43,25	A	19	19,0	UNKNOWN
FTA09	SNP	chrA09	21667458	A	T	W	71	44,27	A	20	20,0	UNKNOWN
FTA09	SNP	chrA09	21667466	T	G	K	67	42,25	T	17	17,0	UNKNOWN
FTA09	SNP	chrA09	21667473	C	T	Y	66	42,24	C	18	18,0	UNKNOWN
FTA09	SNP	chrA09	21667480	G	C	S	66	41,25	G	18	18,0	UNKNOWN
FTA09	SNP	chrA09	21667494	C	G	S	72	46,26	C	18	18,0	UNKNOWN
FTA09	SNP	chrA09	21667542	C	T	Y	82	46,36	C	16	16,0	UNKNOWN
FTA09	SNP	chrA09	21667560	T	C	Y	83	45,38	T	20	20,0	UNKNOWN
FTA09	SNP	chrA09	21667574	T	G	K	83	46,37	T	19	19,0	UNKNOWN
FTA09	SNP	chrA09	21667581	A	C	M	85	46,39	A	20	20,0	UNKNOWN
FTA09	SNP	chrA09	21667658	G	A	R	83	40,43	G	16	16,0	UNKNOWN
FTA09	SNP	chrA09	21667671	A	G	R	70	32,38	A	17	17,0	UNKNOWN
FTA09	SNP	chrA09	21667677	A	T	W	69	30,39	A	18	18,0	UNKNOWN
FTA09	SNP	chrA09	21667716	A	C	M	76	37,39	A	19	19,0	UNKNOWN
FTA09	SNP	chrA09	21667734	T	A	W	79	16,63	T	19	19,0	UNKNOWN
FTA09	SNP	chrA09	21667766	T	C	Y	73	38,35	T	18	18,0	UNKNOWN
FTA09	SNP	chrA09	21667777	C	A	M	77	54,23	C	16	16,0	UNKNOWN
FTA09	SNP	chrA09	21667789	G	T	K	74	53,21	G	16	16,0	UNKNOWN
FTA09	SNP	chrA09	21667863	T	A	W	68	31,37	T	9	9,0	UNKNOWN
FTA09	SNP	chrA09	21667890	A	G	R	62	26,36	A	10	10,0	UNKNOWN
FTA09	SNP	chrA09	21667899	T	C	Y	60	25,35	T	11	11,0	UNKNOWN
FTA09	SNP	chrA09	21667923	A	T	W	57	22,35	A	11	11,0	UNKNOWN
FTA09	SNP	chrA09	21667932	A	G	R	57	22,35	A	11	11,0	UNKNOWN
FTA09	SNP	chrA09	21668031	C	A	M	62	20,42	C	13	13,0	UNKNOWN
FTA09	SNP	chrA09	21668043	T	A	W	62	20,42	T	12	12,0	UNKNOWN
FTA09	SNP	chrA09	21668084	A	T	W	69	8,61	A	15	15,0	UNKNOWN
FTA09	SNP	chrA09	21668121	G	A	R	68	9,59	G	16	16,0	UNKNOWN
FTA09	SNP	chrA09	21668145	T	A	W	68	49,19	T	15	15,0	UNKNOWN
FTA09	SNP	chrA09	21668151	C	A	M	68	28,40	C	15	15,0	UNKNOWN
FTA09	SNP	chrA09	21668162	C	T	C	69	69,0	T	14	0,14	UNKNOWN
FTA09	SNP	chrA09	21668271	A	G	R	80	36,44	A	9	9,0	UNKNOWN
FTA09	SNP	chrA09	21668349	T	C	Y	68	36,32	T	13	13,0	UNKNOWN
FTA09	SNP	chrA09	21668363	A	G	R	72	37,35	A	14	14,0	UNKNOWN
FTA09	SNP	chrA09	21668382	C	A	M	78	43,35	C	15	15,0	UNKNOWN
FTA09	SNP	chrA09	21668391	G	A	R	79	23,56	G	15	15,0	UNKNOWN
FTA09	SNP	chrA09	21668423	C	G	S	65	36,29	C	18	18,0	UNKNOWN
FTA09	SNP	chrA09	21668442	A	G	R	53	30,23	A	17	17,0	UNKNOWN
FTA09	SNP	chrA09	21668448	A	G	R	63	43,20	A	18	18,0	UNKNOWN
FTA09	SNP	chrA09	21668461	G	A	R	64	23,41	G	19	19,0	UNKNOWN
FTA09	SNP	chrA09	21668491	G	A	R	59	46,13	G	15	15,0	UNKNOWN
FTA09	SNP	chrA09	21668512	C	T	Y	54	29,25	C	12	12,0	UNKNOWN
FTA09	SNP	chrA09	21668588	T	C	Y	37	12,25	T	15	15,0	UNKNOWN
FTA09	SNP	chrA09	21668656	A	T	W	47	39,8	A	15	15,0	UNKNOWN
FTA09	SNP	chrA09	21668686	T	A	W	67	42,25	T	12	12,0	UNKNOWN
FTA09	SNP	chrA09	21668722	A	T	W	63	36,27	A	15	15,0	UNKNOWN
FTA09	SNP	chrA09	21668728	T	A	W	63	36,27	T	18	18,0	UNKNOWN
FTA09	SNP	chrA09	21668779	T	A	W	68	36,32	T	20	20,0	UNKNOWN
FTA09	SNP	chrA09	21668792	G	T	K	75	47,28	G	21	21,0	UNKNOWN
FTA09	SNP	chrA09	21668806	T	C	Y	75	10,65	T	19	19,0	UNKNOWN
FTA09	SNP	chrA09	21668821	T	C	Y	76	10,66	T	18	18,0	UNKNOWN
FTA09	SNP	chrA09	21668844	G	A	R	77	51,26	G	17	17,0	UNKNOWN
FTA09	SNP	chrA09	21668891	A	G	R	67	43,24	A	9	9,0	UNKNOWN
FTA09	SNP	chrA09	21668957	G	C	S	48	31,17	G	10	10,0	UNKNOWN
FTA09	SNP	chrA09	21669050	C	A	M	36	18,18	C	14	14,0	UNKNOWN
FTA09	SNP	chrA09	21669083	T	G	K	37	17,20	T	16	16,0	UNKNOWN
FTA09	SNP	chrA09	21669100	C	G	S	35	16,19	C	14	14,0	UNKNOWN
FTA09	SNP	chrA09	21669133	C	T	Y	35	15,20	C	13	13,0	UNKNOWN
FTA09	SNP	chrA09	21669153	A	T	W	31	13,18	A	15	15,0	UNKNOWN
FTA09	SNP	chrA09	21669182	A	G	R	29	16,13	A	14	14,0	UNKNOWN
FTA09	SNP	chrA09	21669204	A	T	W	30	15,15	A	13	13,0	UNKNOWN
FTA09	SNP	chrA09	21669212	C	A	M	27	14,13	C	13	13,0	UNKNOWN
FTA09	SNP	chrA09	21669240	G	A	R	29	16,13	G	12	12,0	UNKNOWN
FTA09	SNP	chrA09	21669269	G	A	R	31	18,13	G	11	11,0	UNKNOWN
FTA09	SNP	chrA09	21669305	C	A	M	32	20,12	C	13	13,0	UNKNOWN
FTA09	SNP	chrA09	21669311	T	A	W	33	20,13	T	13	13,0	UNKNOWN
FTA09	SNP	chrA09	21669319	G	A	R	32	18,14	G	14	14,0	UNKNOWN
FTA09	SNP	chrA09	21669353	A	G	R	34	22,12	A	16	16,0	UNKNOWN
FTA09	SNP	chrA09	21669363	G	A	R	37	23,14	G	17	17,0	UNKNOWN
FTA09	SNP	chrA09	21669398	A	G	R	32	17,15	A	17	17,0	UNKNOWN
FTA09	SNP	chrA09	21669417	G	T	K	32	18,14	G	15	15,0	UNKNOWN
FTA09	SNP	chrA09	21669438	G	A	R	32	18,14	G	14	14,0	UNKNOWN
FTA09	SNP	chrA09	21669460	C	T	Y	33	21,12	C	13	13,0	UNKNOWN
FTA09	SNP	chrA09	21669532	C	T	Y	28	13,15	C	12	12,0	UNKNOWN
FTA09	SNP	chrA09	21669545	T	A	W	25	13,12	T	12	12,0	UNKNOWN
FTA09	SNP	chrA09	21669630	C	A	M	31	13,18	C	10	10,0	UNKNOWN
FTA09	SNP	chrA09	21669654	G	A	R	30	13,17	G	11	11,0	UNKNOWN
FTA09	SNP	chrA09	21669662	A	G	R	31	15,16	A	10	10,0	UNKNOWN
FTA09	SNP	chrA09	21669767	T	C	Y	35	17,18	T	12	12,0	UNKNOWN
FTA09	SNP	chrA09	21669793	A	G	R	35	16,19	A	11	11,0	UNKNOWN
FTA09	SNP	chrA09	21669814	C	T	Y	30	13,17	C	8	8,0	UNKNOWN
FTA09	SNP	chrA09	21669824	C	T	Y	34	16,18	C	8	8,0	UNKNOWN
FTA09	SNP	chrA09	21669848	A	C	A	31	31,0	C	7	0,7	UNKNOWN
FTA09	SNP	chrA09	21669883	C	T	Y	29	18,11	C	11	11,0	UNKNOWN
FTA09	SNP	chrA09	21669953	A	G	R	22	16,6	A	15	15,0	UNKNOWN
FTA09	SNP	chrA09	21669992	G	A	R	21	11,10	G	19	19,0	UNKNOWN
FTA09	SNP	chrA09	21670007	T	A	W	22	12,10	T	17	17,0	UNKNOWN
FTA09	SNP	chrA09	21670071	G	T	K	31	15,16	G	13	13,0	UNKNOWN
FTA09	SNP	chrA09	21670130	A	T	W	29	14,15	A	21	21,0	UNKNOWN
FTA09	SNP	chrA09	21670184	T	A	W	30	15,15	T	20	20,0	UNKNOWN
FTA09	SNP	chrA09	21670262	G	C	S	29	16,13	G	16	16,0	UNKNOWN
FTA09	SNP	chrA09	21670317	A	T	W	36	24,12	A	16	16,0	UNKNOWN
FTA09	SNP	chrA09	21670332	G	A	R	37	26,11	G	18	18,0	UNKNOWN
FTA09	SNP	chrA09	21670382	T	C	Y	38	29,9	T	12	12,0	UNKNOWN
FTA09	SNP	chrA09	21670419	G	A	R	39	26,13	G	15	15,0	UNKNOWN
FTA09	SNP	chrA09	21670445	A	C	M	34	21,13	A	16	16,0	UNKNOWN
FTA09	SNP	chrA09	21670508	A	T	W	31	19,12	A	13	13,0	UNKNOWN
FTA09	SNP	chrA09	21670520	A	T	W	32	20,12	A	14	14,0	UNKNOWN
FTA09	SNP	chrA09	21670568	A	G	R	30	19,11	A	11	11,0	UNKNOWN
FTA09	SNP	chrA09	21670684	T	A	W	33	23,10	T	14	14,0	UNKNOWN
FTA09	SNP	chrA09	21670700	A	G	R	36	26,10	A	11	11,0	INTERGENIC
FTA09	SNP	chrA09	21670711	G	A	R	34	26,8	G	11	11,0	INTERGENIC
FTA09	SNP	chrA09	21670732	A	T	W	26	21,5	A	12	12,0	INTERGENIC
FTA09	SNP	chrA09	21670926	G	A	G	19	19,0	A	18	0,18	INTERGENIC
FTA09	SNP	chrA09	21671040	T	G	T	19	19,0	G	24	0,24	INTERGENIC
FTA09	SNP	chrA09	21671255	G	A	G	14	14,0	R	15	1,14	INTERGENIC
FTA09	SNP	chrA09	21671763	A	C	A	13	13,0	C	11	0,11	INTERGENIC
FTA09	SNP	chrA09	21671816	A	T	A	12	12,0	T	11	0,11	INTERGENIC
FTA09	SNP	chrA09	21671974	T	A	T	13	13,0	A	11	0,11	INTERGENIC
FTA09	SNP	chrA09	21672306	G	T	G	18	18,0	T	18	0,18	INTERGENIC
FTA09	SNP	chrA09	21673076	A	G	R	43	24,19	N	.	.	INTERGENIC
FTA09	SNP	chrA09	21674351	T	C	Y	38	22,16	N	.	.	INTERGENIC
FTA09	SNP	chrA09	21677691	G	A	R	53	41,12	G	10	10,0	INTERGENIC
FTA09	SNP	chrA09	21677858	G	A	R	32	24,8	A	8	0,8	INTERGENIC
FTA09	SNP	chrA09	21678149	T	G	T	6	6,0	G	12	0,12	INTERGENIC
FTA09	SNP	chrA09	21678651	G	T	G	14	14,0	T	13	0,13	INTERGENIC
FTA09	SNP	chrA09	21678716	C	A	C	18	18,0	A	15	0,15	INTERGENIC
FTA09	SNP	chrA09	21679507	C	T	C	22	22,0	T	17	1,16	INTERGENIC
FTA09	SNP	chrA09	21679609	G	A	G	11	11,0	A	18	1,17	INTERGENIC
FTA09	SNP	chrA09	21680073	A	C	A	18	18,0	C	14	0,14	INTERGENIC
FTA09	SNP	chrA09	21680717	G	A	G	8	8,0	A	16	0,16	INTERGENIC
FTA09	SNP	chrA09	21681894	C	A	C	18	18,0	A	23	0,23	INTERGENIC
FTA09	SNP	chrA09	21682174	C	T	C	33	33,0	T	21	0,21	INTERGENIC
FTA09	SNP	chrA09	21682615	G	A	G	15	15,0	A	18	0,18	INTERGENIC
FTA09	SNP	chrA09	21682776	G	A	G	17	17,0	A	11	0,11	INTERGENIC
FTA09	SNP	chrA09	21682796	C	T	C	17	17,0	T	11	0,11	INTERGENIC
FTA09	SNP	chrA09	21682809	A	G	A	19	19,0	G	11	0,11	INTERGENIC
FTA09	SNP	chrA09	21682985	G	A	G	20	20,0	A	15	0,15	INTERGENIC
FTA09	SNP	chrA09	21682993	T	G	T	20	20,0	G	15	0,15	INTERGENIC
FTA09	SNP	chrA09	21683002	C	A	C	20	20,0	A	16	0,16	INTERGENIC
FTA09	SNP	chrA09	21683424	C	T	T	3	0,3	N	.	.	INTERGENIC
FTA09	SNP	chrA09	21684516	G	A	R	24	17,7	A	10	0,10	INTERGENIC
FTA09	SNP	chrA09	21685599	C	A	C	26	26,0	A	11	0,11	INTERGENIC
FTA09	SNP	chrA09	21685935	A	C	A	19	18,1	C	15	0,15	UNKNOWN
FTA09	SNP	chrA09	21685970	C	A	C	19	19,0	A	16	0,16	UNKNOWN
FTA09	SNP	chrA09	21686204	A	T	A	20	20,0	T	18	0,18	UNKNOWN
FTA09	SNP	chrA09	21686566	G	A	G	13	13,0	A	11	0,11	UNKNOWN
FTA09	SNP	chrA09	21688613	A	G	R	16	13,3	G	16	0,16	UNKNOWN
FTA09	SNP	chrA09	21689418	C	G	C	20	20,0	G	11	0,11	UNKNOWN
FTA09	SNP	chrA09	21689745	T	C	T	19	19,0	C	11	0,11	UNKNOWN
FTA09	SNP	chrA09	21689832	T	G	T	21	21,0	G	8	0,8	UNKNOWN
FTA09	SNP	chrA09	21689839	T	G	T	20	20,0	G	8	0,8	UNKNOWN
FTA09	SNP	chrA09	21689923	G	C	G	18	18,0	C	14	0,14	UNKNOWN
FTA09	SNP	chrA09	21689935	C	G	C	18	18,0	G	15	0,15	UNKNOWN
FTA09	SNP	chrA09	21690021	G	C	G	19	19,0	C	14	0,14	UNKNOWN
FTA09	SNP	chrA09	21690054	T	C	T	15	15,0	C	18	0,18	UNKNOWN
FTA09	SNP	chrA09	21690285	G	C	G	8	8,0	C	9	0,9	UNKNOWN
FTA09	SNP	chrA09	21690292	G	T	G	8	8,0	T	9	0,9	UNKNOWN
FTA09	SNP	chrA09	21690338	G	C	G	9	9,0	C	11	0,11	UNKNOWN
FTA09	SNP	chrA09	21690405	C	A	C	13	13,0	A	10	0,10	UNKNOWN
FTA09	SNP	chrA09	21690423	A	G	A	14	14,0	G	11	0,11	UNKNOWN
FTA09	SNP	chrA09	21690614	G	A	G	8	8,0	A	3	0,3	UNKNOWN
FTA09	SNP	chrA09	21690772	C	T	C	9	9,0	T	6	0,6	UNKNOWN
FTA09	SNP	chrA09	21690830	T	A	T	13	13,0	A	6	0,6	UNKNOWN
FTA09	SNP	chrA09	21691070	T	C	T	13	13,0	C	12	0,12	INTERGENIC
FTA09	SNP	chrA09	21691132	C	T	C	17	17,0	T	14	0,14	INTERGENIC
FTA09	SNP	chrA09	21691177	C	A	C	23	23,0	A	14	0,14	INTERGENIC
FTA09	SNP	chrA09	21691216	G	T	G	21	21,0	T	17	0,17	INTERGENIC
FTA09	SNP	chrA09	21691222	G	A	G	21	21,0	A	16	0,16	INTERGENIC
FTA09	SNP	chrA09	21691442	G	C	G	13	13,0	C	10	0,10	INTERGENIC
FTA09	SNP	chrA09	21691452	A	C	A	12	12,0	C	11	0,11	INTERGENIC
FTA09	SNP	chrA09	21691568	T	A	T	15	15,0	A	18	0,18	UPSTREAM	-	BnaA09g28810D
FTA09	SNP	chrA09	21691743	C	T	C	11	11,0	T	12	0,12	UPSTREAM	-	BnaA09g28810D
FTA09	SNP	chrA09	21691856	A	C	A	8	8,0	C	15	0,15	UPSTREAM	-	BnaA09g28810D
FTA09	SNP	chrA09	21691889	A	G	A	8	8,0	G	10	0,10	UPSTREAM	-	BnaA09g28810D
FTA09	SNP	chrA09	21691909	G	T	G	7	7,0	T	9	0,9	UPSTREAM	-	BnaA09g28810D
FTA09	SNP	chrA09	21691996	G	A	G	7	7,0	A	10	0,10	UPSTREAM	-	BnaA09g28810D
FTA09	SNP	chrA09	21692357	A	T	A	20	20,0	T	9	0,9	UPSTREAM	-	BnaA09g28810D
FTA09	SNP	chrA09	21692363	C	T	C	21	21,0	T	9	0,9	UPSTREAM	-	BnaA09g28810D
FTA09	SNP	chrA09	21692634	T	A	T	16	16,0	A	15	0,15	UPSTREAM	-	BnaA09g28810D
FTA09	SNP	chrA09	21692950	A	G	A	22	22,0	G	15	0,15	UPSTREAM	-	BnaA09g28810D
FTA09	SNP	chrA09	21693673	T	C	T	21	21,0	C	18	0,18	UPSTREAM	-	BnaA09g28810D
FTA09	SNP	chrA09	21693870	A	T	A	18	17,1	T	13	0,13	UPSTREAM	-	BnaA09g28810D
FTA09	SNP	chrA09	21694131	G	T	G	23	23,0	T	20	0,20	UPSTREAM	-	BnaA09g28810D
FTA09	SNP	chrA09	21694282	T	A	T	19	19,0	A	17	0,17	UPSTREAM	-	BnaA09g28810D
FTA09	SNP	chrA09	21694472	C	A	C	19	19,0	A	10	0,10	UPSTREAM	-	BnaA09g28810D
FTA09	SNP	chrA09	21694514	C	T	C	17	17,0	T	8	0,8	UPSTREAM	-	BnaA09g28810D
FTA09	SNP	chrA09	21694520	T	C	T	17	17,0	C	8	0,8	UPSTREAM	-	BnaA09g28810D
FTA09	SNP	chrA09	21698084	T	C	Y	30	23,7	T	38	38,0	SYNONYMOUS_CODING	Ttg/Ctg	BnaA09g28820D
FTA09	SNP	chrA09	21702123	G	A	G	25	25,0	R	10	4,6	DOWNSTREAM	-	BnaA09g28820D
FTA09	SNP	chrA09	21702297	T	C	T	27	27,0	C	14	0,14	DOWNSTREAM	-	BnaA09g28820D
FTA09	SNP	chrA09	21702313	A	T	A	27	27,0	T	15	0,15	DOWNSTREAM	-	BnaA09g28820D
FTA09	SNP	chrA09	21702364	T	A	T	26	26,0	A	20	0,20	DOWNSTREAM	-	BnaA09g28820D
FTA09	SNP	chrA09	21702370	A	G	A	25	25,0	G	20	0,20	DOWNSTREAM	-	BnaA09g28820D
FTA09	SNP	chrA09	21702404	C	T	C	19	19,0	T	18	0,18	DOWNSTREAM	-	BnaA09g28820D
FTA09	SNP	chrA09	21702419	C	G	C	17	17,0	G	18	0,18	DOWNSTREAM	-	BnaA09g28820D
FTA09	SNP	chrA09	21702524	A	T	A	8	8,0	T	9	0,9	DOWNSTREAM	-	BnaA09g28820D
FTA09	SNP	chrA09	21702571	A	T	A	7	7,0	T	7	0,7	DOWNSTREAM	-	BnaA09g28820D
FTA09	SNP	chrA09	21704833	G	A	A	12	0,12	N	.	.	DOWNSTREAM	-	BnaA09g28820D
FTA09	SNP	chrA09	21708445	A	T	A	24	24,0	T	5	0,5	DOWNSTREAM	-	BnaA09g28830D
FTA09	SNP	chrA09	21708452	A	G	A	23	23,0	G	5	0,5	DOWNSTREAM	-	BnaA09g28830D
FTA09	SNP	chrA09	21708479	G	A,T	T	23	0,0,23	A	5	0,5,0	DOWNSTREAM	-	BnaA09g28830D
FTA09	SNP	chrA09	21708513	T	C	T	22	22,0	C	5	0,5	DOWNSTREAM	-	BnaA09g28830D
FTA09	SNP	chrA09	21708700	A	T	A	15	15,0	T	2	0,2	DOWNSTREAM	-	BnaA09g28830D
FTA09	SNP	chrA09	21708745	T	G	T	17	17,0	G	8	0,8	DOWNSTREAM	-	BnaA09g28830D
FTA09	SNP	chrA09	21708786	A	C	A	14	14,0	C	10	0,10	DOWNSTREAM	-	BnaA09g28830D
FTA09	SNP	chrA09	21708837	T	C	T	15	15,0	C	11	0,11	DOWNSTREAM	-	BnaA09g28830D
FTA09	SNP	chrA09	21708909	T	C	T	15	15,0	C	12	0,12	DOWNSTREAM	-	BnaA09g28830D
FTA09	SNP	chrA09	21708937	G	C	G	17	17,0	C	13	0,13	DOWNSTREAM	-	BnaA09g28830D
FTA09	SNP	chrA09	21708988	C	T	C	15	15,0	T	15	0,15	DOWNSTREAM	-	BnaA09g28830D
FTA09	SNP	chrA09	21709075	G	T	G	18	18,0	T	11	0,11	DOWNSTREAM	-	BnaA09g28830D
FTA09	SNP	chrA09	21709099	A	T	A	18	18,0	T	15	0,15	DOWNSTREAM	-	BnaA09g28830D
FTA09	SNP	chrA09	21709132	A	G	A	17	17,0	G	14	0,14	DOWNSTREAM	-	BnaA09g28830D
FTA09	SNP	chrA09	21709160	C	T	C	13	13,0	T	11	0,11	DOWNSTREAM	-	BnaA09g28830D
FTA09	SNP	chrA09	21709179	T	A	T	12	12,0	A	14	0,14	DOWNSTREAM	-	BnaA09g28830D
FTA09	SNP	chrA09	21709203	C	T	C	14	14,0	T	14	0,14	DOWNSTREAM	-	BnaA09g28830D
FTA09	SNP	chrA09	21709210	T	C	T	13	13,0	C	14	0,14	DOWNSTREAM	-	BnaA09g28830D
FTA09	SNP	chrA09	21709263	G	C	G	16	16,0	C	13	0,13	DOWNSTREAM	-	BnaA09g28830D
FTA09	SNP	chrA09	21709328	A	T	A	22	22,0	T	11	0,11	DOWNSTREAM	-	BnaA09g28830D
FTA09	SNP	chrA09	21709343	T	A	T	22	22,0	A	10	0,10	DOWNSTREAM	-	BnaA09g28830D
FTA09	SNP	chrA09	21709411	A	G	A	21	21,0	G	10	0,10	DOWNSTREAM	-	BnaA09g28830D
FTA09	SNP	chrA09	21709449	G	T	G	20	20,0	T	12	0,12	DOWNSTREAM	-	BnaA09g28830D
FTA09	SNP	chrA09	21709463	C	T	C	20	20,0	T	12	0,12	DOWNSTREAM	-	BnaA09g28830D
FTA09	SNP	chrA09	21709589	G	A	G	24	24,0	A	9	0,9	DOWNSTREAM	-	BnaA09g28830D
FTA09	SNP	chrA09	21709649	A	G	A	24	24,0	G	11	0,11	DOWNSTREAM	-	BnaA09g28830D
FTA09	SNP	chrA09	21709663	C	A	C	22	22,0	A	11	0,11	DOWNSTREAM	-	BnaA09g28830D
FTA09	SNP	chrA09	21709767	C	G	C	20	20,0	G	19	0,19	DOWNSTREAM	-	BnaA09g28830D
FTA09	SNP	chrA09	21709808	T	C	T	23	23,0	C	20	0,20	DOWNSTREAM	-	BnaA09g28830D
FTA09	SNP	chrA09	21709855	G	C	G	18	18,0	C	21	0,21	DOWNSTREAM	-	BnaA09g28830D
FTA09	SNP	chrA09	21709877	G	C	G	17	17,0	C	17	0,17	DOWNSTREAM	-	BnaA09g28830D
FTA09	SNP	chrA09	21709883	A	T	A	19	19,0	T	17	0,17	DOWNSTREAM	-	BnaA09g28830D
FTA09	SNP	chrA09	21709933	A	T	A	19	19,0	T	11	0,11	DOWNSTREAM	-	BnaA09g28830D
FTA09	SNP	chrA09	21709967	C	G	C	20	20,0	G	8	0,8	DOWNSTREAM	-	BnaA09g28830D
FTA09	SNP	chrA09	21710047	T	C	T	19	19,0	C	4	0,4	DOWNSTREAM	-	BnaA09g28830D
FTA09	SNP	chrA09	21710091	A	C	A	21	21,0	C	2	0,2	DOWNSTREAM	-	BnaA09g28830D
FTA09	SNP	chrA09	21710230	A	G	G	16	0,16	N	.	.	DOWNSTREAM	-	BnaA09g28830D
FTA09	SNP	chrA09	21710778	A	C	A	26	26,0	C	8	0,8	DOWNSTREAM	-	BnaA09g28830D
FTA09	SNP	chrA09	21710798	A	T	A	23	23,0	T	12	0,12	DOWNSTREAM	-	BnaA09g28830D
FTA09	SNP	chrA09	21710867	T	A	T	24	24,0	A	22	0,22	DOWNSTREAM	-	BnaA09g28830D
FTA09	SNP	chrA09	21711113	T	A	T	16	16,0	A	15	0,15	DOWNSTREAM	-	BnaA09g28830D
FTA09	SNP	chrA09	21711268	T	C	T	23	23,0	C	17	0,17	DOWNSTREAM	-	BnaA09g28830D
FTA09	SNP	chrA09	21711303	G	A	G	24	24,0	A	21	0,21	DOWNSTREAM	-	BnaA09g28830D
FTA09	SNP	chrA09	21711314	A	G	A	26	26,0	G	20	0,20	DOWNSTREAM	-	BnaA09g28830D
FTA09	SNP	chrA09	21711870	A	T	A	23	23,0	T	16	0,16	DOWNSTREAM	-	BnaA09g28830D
FTA09	SNP	chrA09	21713422	T	C	T	15	15,0	C	16	0,16	SYNONYMOUS_CODING	gcA/gcG	BnaA09g28830D
FTA09	SNP	chrA09	21713512	A	C	A	17	17,0	C	19	1,18	SYNONYMOUS_CODING	ctT/ctG	BnaA09g28830D
FTA09	SNP	chrA09	21713600	A	C	A	18	18,0	C	22	1,21	NON_SYNONYMOUS_CODING	aTc/aGc	BnaA09g28830D
FTA09	SNP	chrA09	21713629	A	C	A	19	19,0	M	22	1,21	SYNONYMOUS_CODING	ggT/ggG	BnaA09g28830D
FTA09	SNP	chrA09	21713635	G	A	G	18	18,0	R	21	1,20	SYNONYMOUS_CODING	aaC/aaT	BnaA09g28830D
FTA09	SNP	chrA09	21713659	T	C	T	19	19,0	C	19	1,18	SYNONYMOUS_CODING	agA/agG	BnaA09g28830D
FTA09	SNP	chrA09	21713815	G	A	G	21	21,0	A	22	1,21	SYNONYMOUS_CODING	aaC/aaT	BnaA09g28830D
FTA09	SNP	chrA09	21713827	T	A	T	22	22,0	A	19	0,19	SYNONYMOUS_CODING	ctA/ctT	BnaA09g28830D
FTA09	SNP	chrA09	21713905	C	A	C	21	21,0	A	17	0,17	NON_SYNONYMOUS_CODING	gaG/gaT	BnaA09g28830D
FTA09	SNP	chrA09	21713911	A	G	A	25	25,0	G	18	0,18	SYNONYMOUS_CODING	ccT/ccC	BnaA09g28830D
FTA09	SNP	chrA09	21713934	G	A	G	29	29,0	A	20	0,20	SYNONYMOUS_CODING	Ctg/Ttg	BnaA09g28830D
FTA09	SNP	chrA09	21714022	A	G	A	22	22,0	G	22	0,22	SYNONYMOUS_CODING	cgT/cgC	BnaA09g28830D
FTA09	SNP	chrA09	21714031	A	G	A	21	21,0	G	19	0,19	SYNONYMOUS_CODING	ccT/ccC	BnaA09g28830D
FTA09	SNP	chrA09	21714064	G	A	G	19	19,0	A	22	0,22	SYNONYMOUS_CODING	ttC/ttT	BnaA09g28830D
FTA09	SNP	chrA09	21714216	A	C	A	15	15,0	C	14	0,14	UPSTREAM	-	BnaA09g28830D
FTA09	SNP	chrA09	21714426	G	T	G	23	23,0	T	21	0,21	UPSTREAM	-	BnaA09g28830D
FTA09	SNP	chrA09	21714696	A	G	A	16	16,0	G	16	0,16	UPSTREAM	-	BnaA09g28830D
FTA09	SNP	chrA09	21714897	T	A	T	15	15,0	A	21	0,21	UPSTREAM	-	BnaA09g28830D
FTA09	SNP	chrA09	21715187	A	G	A	15	15,0	G	17	0,17	UPSTREAM	-	BnaA09g28830D
FTA09	SNP	chrA09	21715288	A	C	A	15	15,0	C	14	0,14	UPSTREAM	-	BnaA09g28830D
FTA09	SNP	chrA09	21715470	C	G	C	23	23,0	G	13	0,13	UPSTREAM	-	BnaA09g28830D
FTA09	SNP	chrA09	21715597	C	A	C	28	28,0	A	11	0,11	UPSTREAM	-	BnaA09g28830D
FTA09	SNP	chrA09	21715791	T	A	T	21	21,0	A	15	0,15	UPSTREAM	-	BnaA09g28830D
FTA09	SNP	chrA09	21716203	G	A	G	11	11,0	A	10	0,10	UPSTREAM	-	BnaA09g28830D
FTA09	SNP	chrA09	21721075	C	T	Y	50	34,16	C	11	11,0	INTERGENIC
FTA09	SNP	chrA09	21721280	A	T	T	3	0,3	N	.	.	INTERGENIC
FTA09	SNP	chrA09	21725183	C	A	A	14	0,14	C	15	15,0	INTERGENIC
FTA09	SNP	chrA09	21725257	A	G	A	15	15,0	G	18	0,18	INTERGENIC
FTA09	SNP	chrA09	21725425	G	A	A	8	0,8	G	22	22,0	INTERGENIC
FTA09	SNP	chrA09	21726143	T	A	A	17	0,17	T	17	17,0	UPSTREAM	-	BnaA09g28850D
FTA09	SNP	chrA09	21727875	T	C	C	10	0,10	T	7	7,0	UPSTREAM	-	BnaA09g28850D
FTA09	SNP	chrA09	21728024	T	C	C	20	0,20	T	14	14,0	UPSTREAM	-	BnaA09g28850D
FTA09	SNP	chrA09	21729133	T	A	A	5	0,5	T	26	26,0	UPSTREAM	-	BnaA09g28850D
FTA09	SNP	chrA09	21729171	G	A	A	10	0,10	G	24	24,0	UPSTREAM	-	BnaA09g28850D
FTA09	SNP	chrA09	21729181	T	C	C	11	0,11	T	20	20,0	UPSTREAM	-	BnaA09g28850D
FTA09	SNP	chrA09	21729234	A	G	G	14	0,14	A	17	17,0	UPSTREAM	-	BnaA09g28850D
FTA09	SNP	chrA09	21729714	A	G	A	21	21,0	G	21	0,21	UPSTREAM	-	BnaA09g28850D
FTA09	SNP	chrA09	21729757	T	C	T	21	21,0	C	18	0,18	UPSTREAM	-	BnaA09g28850D
FTA09	SNP	chrA09	21729948	T	G	G	10	0,10	T	20	19,1	UPSTREAM	-	BnaA09g28850D
FTA09	SNP	chrA09	21729986	C	T	C	14	14,0	Y	18	2,16	UPSTREAM	-	BnaA09g28850D
FTA09	SNP	chrA09	21730013	A	G	A	21	21,0	R	16	2,14	UPSTREAM	-	BnaA09g28850D
FTA09	SNP	chrA09	21730022	A	C	A	21	21,0	M	17	2,15	UPSTREAM	-	BnaA09g28850D
FTA09	SNP	chrA09	21730178	C	G	C	13	13,0	G	17	1,16	UPSTREAM	-	BnaA09g28850D
FTA09	SNP	chrA09	21730229	C	T	C	15	15,0	T	16	0,16	UPSTREAM	-	BnaA09g28850D
FTA09	SNP	chrA09	21730243	A	T	A	15	15,0	T	15	0,15	UPSTREAM	-	BnaA09g28850D
FTA09	SNP	chrA09	21730253	T	C	T	13	13,0	C	17	0,17	UPSTREAM	-	BnaA09g28850D
FTA09	SNP	chrA09	21730259	A	G	A	12	12,0	G	16	0,16	UPSTREAM	-	BnaA09g28850D
FTA09	SNP	chrA09	21730319	A	G	A	13	13,0	G	6	0,6	UPSTREAM	-	BnaA09g28850D
FTA09	SNP	chrA09	21730355	G	A	G	13	13,0	A	3	0,3	UPSTREAM	-	BnaA09g28850D
FTA09	SNP	chrA09	21730708	A	G	A	14	14,0	G	3	0,3	UPSTREAM	-	BnaA09g28850D
FTA09	SNP	chrA09	21730745	G	A	G	11	11,0	A	5	0,5	UPSTREAM	-	BnaA09g28850D
FTA09	SNP	chrA09	21730751	T	C	T	9	9,0	C	9	0,9	UPSTREAM	-	BnaA09g28850D
FTA09	SNP	chrA09	21730813	G	A	G	8	8,0	A	12	0,12	UPSTREAM	-	BnaA09g28850D
FTA09	SNP	chrA09	21730831	T	C	T	9	9,0	C	14	0,14	UPSTREAM	-	BnaA09g28850D
FTA09	SNP	chrA09	21730944	A	G	A	14	14,0	G	12	0,12	INTRON	-	BnaA09g28850D
FTA09	SNP	chrA09	21730969	C	G	C	15	15,0	G	16	0,16	SYNONYMOUS_CODING	acC/acG	BnaA09g28850D
FTA09	SNP	chrA09	21730978	C	T	C	14	14,0	T	16	0,16	SYNONYMOUS_CODING	ggC/ggT	BnaA09g28850D
FTA09	SNP	chrA09	21731035	C	T	C	16	16,0	T	16	0,16	SYNONYMOUS_CODING	tcC/tcT	BnaA09g28850D
FTA09	SNP	chrA09	21731095	T	A	T	12	12,0	A	13	0,13	INTRON	-	BnaA09g28850D
FTA09	SNP	chrA09	21731142	T	A	T	16	16,0	A	4	0,4	NON_SYNONYMOUS_CODING	gaT/gaA	BnaA09g28850D
FTA09	SNP	chrA09	21731242	G	A	G	15	15,0	A	9	1,8	NON_SYNONYMOUS_CODING	Gcg/Acg	BnaA09g28850D
FTA09	SNP	chrA09	21731270	T	C	T	15	15,0	C	10	0,10	NON_SYNONYMOUS_CODING	gTc/gCc	BnaA09g28850D
FTA09	SNP	chrA09	21731372	G	A	G	21	21,0	A	13	0,13	DOWNSTREAM	-	BnaA09g28850D
FTA09	SNP	chrA09	21731384	T	A	T	21	21,0	A	9	0,9	DOWNSTREAM	-	BnaA09g28850D
FTA09	SNP	chrA09	21731526	C	T	C	17	17,0	T	2	0,2	DOWNSTREAM	-	BnaA09g28850D
FTA09	SNP	chrA09	21731718	A	G	A	22	22,0	G	11	0,11	DOWNSTREAM	-	BnaA09g28850D
FTA09	SNP	chrA09	21731786	A	G	A	25	25,0	G	15	0,15	DOWNSTREAM	-	BnaA09g28850D
FTA09	SNP	chrA09	21731913	G	C	G	24	24,0	C	7	0,7	DOWNSTREAM	-	BnaA09g28850D
FTA09	SNP	chrA09	21731923	A	G	A	23	23,0	G	7	0,7	DOWNSTREAM	-	BnaA09g28850D
FTA09	SNP	chrA09	21731957	C	A	C	23	23,0	A	7	0,7	DOWNSTREAM	-	BnaA09g28850D
FTA09	SNP	chrA09	21732041	T	C	T	24	24,0	C	7	0,7	DOWNSTREAM	-	BnaA09g28850D
FTA09	SNP	chrA09	21732112	A	T	A	21	21,0	T	11	0,11	DOWNSTREAM	-	BnaA09g28850D
FTA09	SNP	chrA09	21732178	G	T	G	20	20,0	T	13	0,13	DOWNSTREAM	-	BnaA09g28850D
FTA09	SNP	chrA09	21732200	G	A	G	20	20,0	A	13	0,13	DOWNSTREAM	-	BnaA09g28850D
FTA09	SNP	chrA09	21732340	T	A	T	21	21,0	A	16	0,16	DOWNSTREAM	-	BnaA09g28850D
FTA09	SNP	chrA09	21732352	A	G	A	20	20,0	G	18	0,18	DOWNSTREAM	-	BnaA09g28850D
FTA09	SNP	chrA09	21732404	C	T	C	16	16,0	T	10	0,10	DOWNSTREAM	-	BnaA09g28850D
FTA09	SNP	chrA09	21732413	A	G	A	15	15,0	G	9	0,9	DOWNSTREAM	-	BnaA09g28850D
FTA09	SNP	chrA09	21732431	C	T	C	12	12,0	T	9	0,9	DOWNSTREAM	-	BnaA09g28850D
FTA09	SNP	chrA09	21732626	G	T	G	24	24,0	T	14	0,14	DOWNSTREAM	-	BnaA09g28850D
FTA09	SNP	chrA09	21732647	G	A	G	23	23,0	A	14	0,14	DOWNSTREAM	-	BnaA09g28850D
FTA09	SNP	chrA09	21732732	T	G	T	21	21,0	G	14	0,14	DOWNSTREAM	-	BnaA09g28850D
FTA09	SNP	chrA09	21732740	T	A	T	18	18,0	A	14	0,14	DOWNSTREAM	-	BnaA09g28850D
FTA09	SNP	chrA09	21732752	T	C	T	20	20,0	C	15	0,15	DOWNSTREAM	-	BnaA09g28850D
FTA09	SNP	chrA09	21732775	G	C	G	21	21,0	C	14	0,14	DOWNSTREAM	-	BnaA09g28850D
FTA09	SNP	chrA09	21732789	T	C	T	18	18,0	C	13	0,13	DOWNSTREAM	-	BnaA09g28850D
FTA09	SNP	chrA09	21732883	A	G	A	21	21,0	G	7	0,7	DOWNSTREAM	-	BnaA09g28850D
FTA09	SNP	chrA09	21732911	C	A	C	21	21,0	A	7	0,7	DOWNSTREAM	-	BnaA09g28850D
FTA09	SNP	chrA09	21732945	T	C	T	24	24,0	C	8	0,8	DOWNSTREAM	-	BnaA09g28850D
FTA09	SNP	chrA09	21733043	C	A	C	26	26,0	A	11	0,11	DOWNSTREAM	-	BnaA09g28850D
FTA09	SNP	chrA09	21733058	T	A	T	25	25,0	A	11	0,11	DOWNSTREAM	-	BnaA09g28850D
FTA09	SNP	chrA09	21733109	T	G	T	20	20,0	G	14	0,14	DOWNSTREAM	-	BnaA09g28850D
FTA09	SNP	chrA09	21733122	T	A	T	19	19,0	A	16	0,16	DOWNSTREAM	-	BnaA09g28850D
FTA09	SNP	chrA09	21733140	C	A	C	20	20,0	A	16	0,16	DOWNSTREAM	-	BnaA09g28850D
FTA09	SNP	chrA09	21733302	A	G	A	13	13,0	G	11	0,11	DOWNSTREAM	-	BnaA09g28850D
FTA09	SNP	chrA09	21733320	T	C	T	14	14,0	C	14	0,14	DOWNSTREAM	-	BnaA09g28850D
FTA09	SNP	chrA09	21733433	C	A	C	17	17,0	A	9	0,9	DOWNSTREAM	-	BnaA09g28850D
FTA09	SNP	chrA09	21733461	G	A	G	15	15,0	A	8	0,8	DOWNSTREAM	-	BnaA09g28850D
FTA09	SNP	chrA09	21733553	G	A	G	10	10,0	A	9	0,9	DOWNSTREAM	-	BnaA09g28850D
FTA09	SNP	chrA09	21733559	T	C	T	10	10,0	C	9	0,9	DOWNSTREAM	-	BnaA09g28850D
FTA09	SNP	chrA09	21733568	T	C	T	9	9,0	C	8	0,8	DOWNSTREAM	-	BnaA09g28850D
FTA09	SNP	chrA09	21733576	T	A	T	12	12,0	A	11	0,11	DOWNSTREAM	-	BnaA09g28850D
FTA09	SNP	chrA09	21733597	T	C	T	12	12,0	C	11	0,11	DOWNSTREAM	-	BnaA09g28850D
FTA09	SNP	chrA09	21733608	A	T	A	13	13,0	T	12	0,12	DOWNSTREAM	-	BnaA09g28850D
FTA09	SNP	chrA09	21733663	C	T	C	17	17,0	T	15	0,15	DOWNSTREAM	-	BnaA09g28850D
FTA09	SNP	chrA09	21733804	G	A	G	15	15,0	A	12	0,12	DOWNSTREAM	-	BnaA09g28850D
FTA09	SNP	chrA09	21733911	A	T	A	15	15,0	T	6	0,6	DOWNSTREAM	-	BnaA09g28850D
FTA09	SNP	chrA09	21733919	C	T	C	16	16,0	T	5	0,5	DOWNSTREAM	-	BnaA09g28850D
FTA09	SNP	chrA09	21733932	T	G	T	18	18,0	G	6	0,6	DOWNSTREAM	-	BnaA09g28850D
FTA09	SNP	chrA09	21733977	T	G	T	14	14,0	G	7	0,7	DOWNSTREAM	-	BnaA09g28850D
FTA09	SNP	chrA09	21734015	T	C	T	13	13,0	C	6	0,6	DOWNSTREAM	-	BnaA09g28850D
FTA09	SNP	chrA09	21734165	G	A	G	9	9,0	A	7	0,7	DOWNSTREAM	-	BnaA09g28850D
FTA09	SNP	chrA09	21734173	T	C	T	10	10,0	C	7	0,7	DOWNSTREAM	-	BnaA09g28850D
FTA09	SNP	chrA09	21734190	G	A	G	9	9,0	A	9	0,9	DOWNSTREAM	-	BnaA09g28850D
FTA09	SNP	chrA09	21734286	T	C	T	11	11,0	C	12	0,12	DOWNSTREAM	-	BnaA09g28850D
FTA09	SNP	chrA09	21734385	G	C	G	12	12,0	C	7	0,7	DOWNSTREAM	-	BnaA09g28850D
FTA09	SNP	chrA09	21734426	T	A	T	11	11,0	A	4	0,4	DOWNSTREAM	-	BnaA09g28850D
FTA09	SNP	chrA09	21734449	T	C	T	12	12,0	C	5	0,5	DOWNSTREAM	-	BnaA09g28850D
FTA09	SNP	chrA09	21734459	C	T	C	12	12,0	T	6	0,6	DOWNSTREAM	-	BnaA09g28850D
FTA09	SNP	chrA09	21734525	C	A	C	14	14,0	A	7	0,7	DOWNSTREAM	-	BnaA09g28850D
FTA09	SNP	chrA09	21734596	G	T	G	17	17,0	T	13	0,13	DOWNSTREAM	-	BnaA09g28850D
FTA09	SNP	chrA09	21734692	C	A	C	15	15,0	A	16	0,16	DOWNSTREAM	-	BnaA09g28850D
FTA09	SNP	chrA09	21734767	C	T	C	7	7,0	T	14	0,14	DOWNSTREAM	-	BnaA09g28850D
FTA09	SNP	chrA09	21734813	T	C	T	9	9,0	C	11	0,11	DOWNSTREAM	-	BnaA09g28850D
FTA09	SNP	chrA09	21734851	G	T	G	12	12,0	T	11	0,11	DOWNSTREAM	-	BnaA09g28850D
FTA09	SNP	chrA09	21734857	G	A	G	11	11,0	A	11	0,11	DOWNSTREAM	-	BnaA09g28850D
FTA09	SNP	chrA09	21734934	G	T	G	12	12,0	T	6	0,6	DOWNSTREAM	-	BnaA09g28850D
FTA09	SNP	chrA09	21734941	T	C	T	14	14,0	C	5	0,5	DOWNSTREAM	-	BnaA09g28850D
FTA09	SNP	chrA09	21734994	T	C	T	18	18,0	C	3	0,3	DOWNSTREAM	-	BnaA09g28850D
FTA09	SNP	chrA09	21735082	G	C	G	20	20,0	C	2	0,2	DOWNSTREAM	-	BnaA09g28850D
FTA09	SNP	chrA09	21735306	T	C	T	25	25,0	C	5	0,5	DOWNSTREAM	-	BnaA09g28850D
FTA09	SNP	chrA09	21735321	C	T	C	27	27,0	T	5	0,5	DOWNSTREAM	-	BnaA09g28850D
FTA09	SNP	chrA09	21735420	A	T	A	29	29,0	T	16	0,16	DOWNSTREAM	-	BnaA09g28850D
FTA09	SNP	chrA09	21735431	A	C	A	30	30,0	C	16	0,16	DOWNSTREAM	-	BnaA09g28850D
FTA09	SNP	chrA09	21735518	G	T	G	19	19,0	T	22	0,22	DOWNSTREAM	-	BnaA09g28850D
FTA09	SNP	chrA09	21735545	T	C	T	23	23,0	C	21	0,21	DOWNSTREAM	-	BnaA09g28850D
FTA09	SNP	chrA09	21735631	A	T	T	16	0,16	A	18	18,0	DOWNSTREAM	-	BnaA09g28850D
FTA09	SNP	chrA09	21735791	C	A	C	20	20,0	A	25	0,25	DOWNSTREAM	-	BnaA09g28850D
FTA09	SNP	chrA09	21736563	C	G	C	15	15,0	G	19	0,19	UNKNOWN
FTA09	SNP	chrA09	21736677	T	G	T	18	18,0	G	15	0,15	UNKNOWN
FTA09	SNP	chrA09	21736908	C	A	C	13	13,0	A	16	0,16	UNKNOWN
FTA09	SNP	chrA09	21736954	C	G	C	12	12,0	G	23	1,22	UNKNOWN
FTA09	SNP	chrA09	21736961	T	A	T	12	12,0	A	24	1,23	UNKNOWN
FTA09	SNP	chrA09	21737025	T	A	T	15	15,0	A	24	1,23	UNKNOWN
FTA09	SNP	chrA09	21737782	G	A	G	13	13,0	A	12	0,12	UNKNOWN
FTA09	SNP	chrA09	21737916	T	G	T	13	13,0	G	14	0,14	INTERGENIC
FTA09	SNP	chrA09	21737939	G	A	G	15	15,0	A	15	0,15	INTERGENIC
FTA09	SNP	chrA09	21738034	C	T	C	14	14,0	T	10	0,10	INTERGENIC
FTA09	SNP	chrA09	21738059	A	C	A	14	14,0	C	9	0,9	INTERGENIC
FTA09	SNP	chrA09	21738163	T	A	T	14	14,0	A	3	0,3	INTERGENIC
FTA09	SNP	chrA09	21738185	T	C	T	16	16,0	C	2	0,2	INTRAGENIC	-	BnaA09g28870D
FTA09	SNP	chrA09	21738197	G	C	G	14	14,0	C	2	0,2	INTRAGENIC	-	BnaA09g28870D
FTA09	SNP	chrA09	21738210	T	C	T	16	16,0	C	2	0,2	INTRAGENIC	-	BnaA09g28870D
FTA09	SNP	chrA09	21738282	G	T	G	19	19,0	T	7	0,7	UNKNOWN
FTA09	SNP	chrA09	21738457	C	A	C	18	18,0	A	20	0,20	UNKNOWN
FTA09	SNP	chrA09	21738544	A	T	A	23	23,0	T	21	0,21	UNKNOWN
FTA09	SNP	chrA09	21738672	G	A	G	16	16,0	A	13	0,13	UNKNOWN
FTA09	SNP	chrA09	21738766	C	T	C	19	19,0	T	17	1,16	UNKNOWN
FTA09	SNP	chrA09	21738928	A	C	C	15	0,15	A	17	17,0	UNKNOWN
FTA09	SNP	chrA09	21738973	G	C	C	16	0,16	G	19	19,0	UNKNOWN
FTA09	SNP	chrA09	21738995	A	G	A	17	17,0	G	18	0,18	INTERGENIC
FTA09	SNP	chrA09	21739076	T	C	C	16	0,16	T	7	7,0	INTERGENIC
FTA09	SNP	chrA09	21739145	T	A	T	14	14,0	A	4	0,4	INTERGENIC
FTA09	SNP	chrA09	21740592	A	T	N	.	.	T	3	0,3	INTERGENIC
FTA09	SNP	chrA09	21740626	G	A	A	1	0,1	G	5	5,0	INTERGENIC
FTA09	SNP	chrA09	21740770	G	T	T	11	0,11	G	19	19,0	INTERGENIC
FTA09	SNP	chrA09	21741113	C	T	C	18	18,0	T	20	0,20	INTRAGENIC	-	BnaA09g28880D
FTA09	SNP	chrA09	21741137	T	G	G	19	0,19	T	18	18,0	INTRAGENIC	-	BnaA09g28880D
FTA09	SNP	chrA09	21741307	T	C	T	13	13,0	C	7	0,7	UNKNOWN
FTA09	SNP	chrA09	21741326	A	G	A	13	13,0	G	3	0,3	UNKNOWN
FTA09	SNP	chrA09	21741343	T	A	T	12	12,0	A	3	0,3	UNKNOWN
FTA09	SNP	chrA09	21741366	C	T	C	15	15,0	T	3	0,3	UNKNOWN
FTA09	SNP	chrA09	21741405	T	G	T	19	19,0	G	4	0,4	UNKNOWN
FTA09	SNP	chrA09	21741424	C	A	C	20	20,0	A	3	0,3	UNKNOWN
FTA09	SNP	chrA09	21741495	G	A	G	20	20,0	A	5	0,5	UNKNOWN
FTA09	SNP	chrA09	21741505	A	G	A	18	18,0	G	6	0,6	UNKNOWN
FTA09	SNP	chrA09	21741562	A	G	A	12	12,0	G	11	0,11	UNKNOWN
FTA09	SNP	chrA09	21743907	C	G	C	24	24,0	G	20	0,20	UNKNOWN
FTA09	SNP	chrA09	21743984	T	C	T	18	17,1	C	20	0,20	UNKNOWN
FTA09	SNP	chrA09	21744092	C	T	T	19	0,19	C	16	16,0	UNKNOWN
FTA09	SNP	chrA09	21744323	T	C	T	18	18,0	C	21	0,21	UNKNOWN
FTA09	SNP	chrA09	21744692	T	A	A	15	0,15	T	7	7,0	INTERGENIC
FTA09	SNP	chrA09	21744961	T	A	W	28	21,7	T	16	16,0	INTERGENIC
FTA09	SNP	chrA09	21745016	G	C,T	Y	34	0,23,11	C	18	0,18,0	INTERGENIC
FTA09	SNP	chrA09	21745119	C	A	M	39	13,26	A	14	0,14	INTERGENIC
FTA09	SNP	chrA09	21745162	T	G	K	35	24,11	T	18	18,0	INTERGENIC
FTA09	SNP	chrA09	21745174	A	G	R	34	25,9	A	18	18,0	INTERGENIC
FTA09	SNP	chrA09	21745204	C	T	C	27	27,0	T	14	0,14	INTERGENIC
FTA09	SNP	chrA09	21746513	G	T	T	22	0,22	G	20	20,0	INTERGENIC
FTA09	SNP	chrA09	21746729	A	T	T	21	0,21	A	17	17,0	INTERGENIC
FTA09	SNP	chrA09	21747190	G	T	T	17	0,17	G	7	7,0	INTERGENIC
FTA09	SNP	chrA09	21747291	G	A	G	11	11,0	A	11	0,11	INTERGENIC
FTA09	SNP	chrA09	21747413	G	C	C	12	0,12	G	16	15,1	INTERGENIC
FTA09	SNP	chrA09	21748413	G	A,T	A	19	0,19,0	T	21	0,0,21	INTERGENIC
FTA09	SNP	chrA09	21748503	T	A	T	12	12,0	A	15	0,15	INTERGENIC
FTA09	SNP	chrA09	21753602	G	T	N	.	.	T	5	0,5	INTERGENIC
FTA09	SNP	chrA09	21753652	T	A	N	.	.	A	8	0,8	INTERGENIC
FTA09	SNP	chrA09	21753916	C	T	N	.	.	T	7	0,7	INTERGENIC
FTA09	SNP	chrA09	21754204	A	G	N	.	.	G	12	0,12	INTERGENIC
FTA09	SNP	chrA09	21754571	C	A	C	3	3,0	A	12	0,12	INTERGENIC
FTA09	SNP	chrA09	21754581	T	C	Y	3	1,2	T	10	10,0	INTERGENIC
FTA09	SNP	chrA09	21754597	G	A	R	4	1,3	G	14	14,0	INTERGENIC
FTA09	SNP	chrA09	21754684	G	C	G	5	5,0	C	19	1,18	INTERGENIC
FTA09	SNP	chrA09	21754698	A	T	W	5	1,4	A	21	21,0	INTERGENIC
FTA09	SNP	chrA09	21754744	C	T	Y	3	1,2	C	17	17,0	INTERGENIC
FTA09	SNP	chrA09	21754757	C	T	Y	3	1,2	C	16	16,0	INTERGENIC
FTA09	SNP	chrA09	21754980	T	C	C	2	0,2	T	16	16,0	INTERGENIC
FTA09	SNP	chrA09	21754989	T	G	G	2	0,2	T	13	13,0	INTERGENIC
FTA09	SNP	chrA09	21755004	G	A	A	2	0,2	G	13	13,0	INTERGENIC
FTA09	SNP	chrA09	21755029	T	G	T	2	2,0	G	8	0,8	INTERGENIC
FTA09	SNP	chrA09	21755162	G	A	N	.	.	A	10	0,10	INTERGENIC
FTA09	SNP	chrA09	21755451	A	T	N	.	.	T	18	0,18	INTERGENIC
FTA09	SNP	chrA09	21755474	G	A	N	.	.	A	19	0,19	INTERGENIC
FTA09	SNP	chrA09	21755506	C	T	N	.	.	T	21	0,21	INTERGENIC
FTA09	SNP	chrA09	21755577	C	T	N	.	.	T	26	0,26	INTERGENIC
FTA09	SNP	chrA09	21755649	A	C	N	.	.	C	22	0,22	INTERGENIC
FTA09	SNP	chrA09	21756021	G	A	N	.	.	A	15	0,15	INTERGENIC
FTA09	SNP	chrA09	21756059	C	T	N	.	.	T	17	0,17	INTERGENIC
FTA09	SNP	chrA09	21756599	A	G	N	.	.	G	12	0,12	INTERGENIC
FTA09	SNP	chrA09	21756668	A	G	N	.	.	G	17	0,17	INTERGENIC
FTA09	SNP	chrA09	21756852	G	A	N	.	.	A	19	0,19	INTERGENIC
FTA09	SNP	chrA09	21756875	G	T	N	.	.	T	19	0,19	INTERGENIC
FTA09	SNP	chrA09	21756926	T	C	N	.	.	C	15	0,15	INTERGENIC
FTA09	SNP	chrA09	21757204	C	T	N	.	.	T	14	0,14	INTERGENIC
FTA09	SNP	chrA09	21757347	A	G	N	.	.	G	15	0,15	INTERGENIC
FTA09	SNP	chrA09	21757484	C	T	N	.	.	T	17	0,17	INTERGENIC
FTA09	SNP	chrA09	21757698	C	T	N	.	.	T	19	0,19	DOWNSTREAM	-	BnaA09g28890D
FTA09	SNP	chrA09	21757881	A	T	N	.	.	T	10	0,10	DOWNSTREAM	-	BnaA09g28890D
FTA09	SNP	chrA09	21757972	C	T	N	.	.	T	16	0,16	DOWNSTREAM	-	BnaA09g28890D
FTA09	SNP	chrA09	21758008	C	T	N	.	.	T	19	0,19	DOWNSTREAM	-	BnaA09g28890D
FTA09	SNP	chrA09	21758143	C	T	N	.	.	T	17	0,17	DOWNSTREAM	-	BnaA09g28890D
FTA09	SNP	chrA09	21758438	T	C	C	3	0,3	T	20	20,0	DOWNSTREAM	-	BnaA09g28890D
FTA09	SNP	chrA09	21758469	C	A,T	T	3	0,0,3	A	17	0,17,0	DOWNSTREAM	-	BnaA09g28890D
FTA09	SNP	chrA09	21758521	T	C	N	.	.	C	21	0,21	DOWNSTREAM	-	BnaA09g28890D
FTA09	SNP	chrA09	21758607	G	A	A	2	0,2	G	27	27,0	DOWNSTREAM	-	BnaA09g28890D
FTA09	SNP	chrA09	21758688	C	T	T	7	0,7	C	19	19,0	DOWNSTREAM	-	BnaA09g28890D
FTA09	SNP	chrA09	21758740	C	A	C	11	11,0	A	17	0,17	DOWNSTREAM	-	BnaA09g28890D
FTA09	SNP	chrA09	21758769	A	C	C	14	0,14	A	16	16,0	DOWNSTREAM	-	BnaA09g28890D
FTA09	SNP	chrA09	21758827	C	T	T	11	0,11	C	19	19,0	DOWNSTREAM	-	BnaA09g28890D
FTA09	SNP	chrA09	21758835	G	T,A	A	10	0,0,10	T	20	0,20,0	DOWNSTREAM	-	BnaA09g28890D
FTA09	SNP	chrA09	21758903	T	G	T	10	10,0	G	23	0,23	DOWNSTREAM	-	BnaA09g28890D
FTA09	SNP	chrA09	21758941	C	T	T	11	0,11	C	20	20,0	DOWNSTREAM	-	BnaA09g28890D
FTA09	SNP	chrA09	21759003	G	A	A	16	0,16	G	21	21,0	DOWNSTREAM	-	BnaA09g28890D
FTA09	SNP	chrA09	21759038	A	T	T	16	0,16	A	18	18,0	DOWNSTREAM	-	BnaA09g28890D
FTA09	SNP	chrA09	21759108	C	T	T	20	0,20	C	24	24,0	DOWNSTREAM	-	BnaA09g28890D
FTA09	SNP	chrA09	21759170	C	T	T	18	0,18	C	26	26,0	DOWNSTREAM	-	BnaA09g28890D
FTA09	SNP	chrA09	21759176	A	C	C	17	0,17	A	28	28,0	DOWNSTREAM	-	BnaA09g28890D
FTA09	SNP	chrA09	21759376	T	G	G	13	0,13	T	20	20,0	DOWNSTREAM	-	BnaA09g28890D
FTA09	SNP	chrA09	21759396	T	C	C	12	0,12	T	17	17,0	DOWNSTREAM	-	BnaA09g28890D
FTA09	SNP	chrA09	21759417	C	T	T	10	0,10	C	17	17,0	DOWNSTREAM	-	BnaA09g28890D
FTA09	SNP	chrA09	21759458	G	A	A	12	0,12	G	23	23,0	DOWNSTREAM	-	BnaA09g28890D
FTA09	SNP	chrA09	21759493	A	G	G	11	0,11	A	18	18,0	DOWNSTREAM	-	BnaA09g28890D
FTA09	SNP	chrA09	21759515	A	G	G	9	0,9	A	15	15,0	DOWNSTREAM	-	BnaA09g28890D
FTA09	SNP	chrA09	21759544	G	C	C	8	0,8	G	14	14,0	DOWNSTREAM	-	BnaA09g28890D
FTA09	SNP	chrA09	21759652	G	C	C	13	0,13	G	11	11,0	DOWNSTREAM	-	BnaA09g28890D
FTA09	SNP	chrA09	21759697	A	G	G	15	0,15	A	10	10,0	DOWNSTREAM	-	BnaA09g28890D
FTA09	SNP	chrA09	21759708	T	A	A	17	0,17	T	11	11,0	DOWNSTREAM	-	BnaA09g28890D
FTA09	SNP	chrA09	21759749	A	G	G	16	0,16	A	15	15,0	DOWNSTREAM	-	BnaA09g28890D
FTA09	SNP	chrA09	21759768	G	C	C	12	0,12	G	15	15,0	DOWNSTREAM	-	BnaA09g28890D
FTA09	SNP	chrA09	21759802	C	G	G	13	0,13	C	15	15,0	DOWNSTREAM	-	BnaA09g28890D
FTA09	SNP	chrA09	21759814	A	G	G	13	0,13	A	14	14,0	DOWNSTREAM	-	BnaA09g28890D
FTA09	SNP	chrA09	21759845	G	A	A	12	0,12	G	15	15,0	DOWNSTREAM	-	BnaA09g28890D
FTA09	SNP	chrA09	21759855	T	G	G	9	0,9	T	14	14,0	DOWNSTREAM	-	BnaA09g28890D
FTA09	SNP	chrA09	21759882	G	T	T	12	0,12	G	10	10,0	DOWNSTREAM	-	BnaA09g28890D
FTA09	SNP	chrA09	21759890	T	C	C	12	0,12	T	10	10,0	DOWNSTREAM	-	BnaA09g28890D
FTA09	SNP	chrA09	21759902	A	G	G	13	0,13	A	9	9,0	DOWNSTREAM	-	BnaA09g28890D
FTA09	SNP	chrA09	21761308	T	C	T	15	15,0	C	13	0,13	DOWNSTREAM	-	BnaA09g28890D
FTA09	SNP	chrA09	21762006	T	A	A	8	0,8	T	2	2,0	INTRAGENIC	-	BnaA09g28890D
FTA09	SNP	chrA09	21763382	C	T	T	21	0,21	C	13	13,0	INTRON	-	BnaA09g28890D
FTA09	SNP	chrA09	21765594	G	A	A	21	0,21	G	19	19,0	UPSTREAM	-	BnaA09g28890D
FTA09	SNP	chrA09	21766956	C	T	Y	33	16,17	C	20	20,0	UPSTREAM	-	BnaA09g28890D
FTA09	SNP	chrA09	21767191	T	G	T	46	46,0	K	39	22,17	UPSTREAM	-	BnaA09g28890D
FTA09	SNP	chrA09	21767383	C	G	C	58	58,0	S	28	13,15	UPSTREAM	-	BnaA09g28890D
FTA09	SNP	chrA09	21767450	A	T	A	53	53,0	W	26	13,13	UPSTREAM	-	BnaA09g28890D
FTA09	SNP	chrA09	21767677	G	A	G	35	35,0	R	33	14,19	UPSTREAM	-	BnaA09g28890D
FTA09	SNP	chrA09	21768440	C	G	G	13	0,13	C	10	10,0	UPSTREAM	-	BnaA09g28890D
FTA09	SNP	chrA09	21770590	C	T	Y	20	11,9	C	17	16,1	DOWNSTREAM	-	BnaA09g28900D
FTA09	SNP	chrA09	21770596	A	G	R	19	9,10	G	18	1,17	DOWNSTREAM	-	BnaA09g28900D
FTA09	SNP	chrA09	21770684	T	A	W	20	14,6	T	20	20,0	DOWNSTREAM	-	BnaA09g28900D
FTA09	SNP	chrA09	21770999	C	T	T	17	1,16	C	23	23,0	DOWNSTREAM	-	BnaA09g28900D
FTA09	SNP	chrA09	21772249	A	G	G	27	0,27	A	24	24,0	DOWNSTREAM	-	BnaA09g28900D
FTA09	SNP	chrA09	21773516	T	C	T	15	15,0	C	22	1,21	SYNONYMOUS_CODING	gcA/gcG	BnaA09g28900D
FTA09	SNP	chrA09	21773534	G	A	G	11	11,0	A	21	1,20	SYNONYMOUS_CODING	atC/atT	BnaA09g28900D
FTA09	SNP	chrA09	21775773	A	T	T	27	0,27	A	21	21,0	DOWNSTREAM	-	BnaA09g28910D
FTA09	SNP	chrA09	21776199	T	A	A	13	0,13	T	11	11,0	INTRON	-	BnaA09g28910D
FTA09	SNP	chrA09	21777195	G	A	G	14	14,0	A	18	0,18	INTRON	-	BnaA09g28910D
FTA09	SNP	chrA09	21777566	C	G	C	16	16,0	G	13	0,13	UPSTREAM	-	BnaA09g28910D
FTA09	SNP	chrA09	21777607	A	G	A	17	17,0	G	15	0,15	UPSTREAM	-	BnaA09g28910D
FTA09	SNP	chrA09	21777644	A	G	A	20	20,0	G	17	0,17	UPSTREAM	-	BnaA09g28910D
FTA09	SNP	chrA09	21777770	G	C	G	15	15,0	C	15	0,15	UPSTREAM	-	BnaA09g28910D
FTA09	SNP	chrA09	21777782	G	A	G	14	14,0	A	17	0,17	UPSTREAM	-	BnaA09g28910D
FTA09	SNP	chrA09	21777933	T	A	T	17	17,0	A	18	0,18	UPSTREAM	-	BnaA09g28910D
FTA09	SNP	chrA09	21778240	A	G	A	19	19,0	G	24	0,24	UPSTREAM	-	BnaA09g28910D
FTA09	SNP	chrA09	21778913	A	G	A	22	21,1	R	9	3,6	UPSTREAM	-	BnaA09g28910D
FTA09	SNP	chrA09	21779219	A	T	W	26	16,10	T	10	0,10	UPSTREAM	-	BnaA09g28920D
FTA09	SNP	chrA09	21779247	T	G	K	23	21,2	G	6	0,6	UPSTREAM	-	BnaA09g28920D
FTA09	SNP	chrA09	21779324	A	G	A	28	28,0	G	11	0,11	UPSTREAM	-	BnaA09g28920D
FTA09	SNP	chrA09	21779365	T	C	T	32	32,0	C	22	0,22	UPSTREAM	-	BnaA09g28920D
FTA09	SNP	chrA09	21779485	A	T	A	45	45,0	T	33	0,33	UPSTREAM	-	BnaA09g28920D
FTA09	SNP	chrA09	21779514	A	T	W	47	21,26	T	32	0,32	UPSTREAM	-	BnaA09g28920D
FTA09	SNP	chrA09	21779563	A	C	A	40	40,0	C	28	0,28	UPSTREAM	-	BnaA09g28920D
FTA09	SNP	chrA09	21779628	T	A	W	29	21,8	T	18	18,0	UPSTREAM	-	BnaA09g28920D
FTA09	SNP	chrA09	21779650	T	A	W	28	16,12	T	13	13,0	UPSTREAM	-	BnaA09g28920D
FTA09	SNP	chrA09	21779663	G	A	R	27	21,6	G	11	11,0	UPSTREAM	-	BnaA09g28920D
FTA09	SNP	chrA09	21779805	G	C	S	24	17,7	G	9	9,0	UPSTREAM	-	BnaA09g28920D
FTA09	SNP	chrA09	21780135	G	A	R	57	49,8	G	30	30,0	UPSTREAM	-	BnaA09g28920D
FTA09	SNP	chrA09	21780199	T	C	Y	45	37,8	T	17	17,0	UPSTREAM	-	BnaA09g28920D
FTA09	SNP	chrA09	21780308	C	T	C	23	23,0	Y	13	5,8	UPSTREAM	-	BnaA09g28920D
FTA09	SNP	chrA09	21782959	C	T	C	9	9,0	T	3	0,3	DOWNSTREAM	-	BnaA09g28920D
FTA09	SNP	chrA09	21782965	A	G	A	10	10,0	G	5	0,5	DOWNSTREAM	-	BnaA09g28920D
FTA09	SNP	chrA09	21782980	C	T	C	11	11,0	T	6	0,6	DOWNSTREAM	-	BnaA09g28920D
FTA09	SNP	chrA09	21783015	A	G	A	12	12,0	G	13	0,13	DOWNSTREAM	-	BnaA09g28920D
FTA09	SNP	chrA09	21783029	A	G	A	14	14,0	G	14	0,14	DOWNSTREAM	-	BnaA09g28920D
FTA09	SNP	chrA09	21783078	T	G	T	16	16,0	G	13	0,13	DOWNSTREAM	-	BnaA09g28920D
FTA09	SNP	chrA09	21783085	G	A	G	18	18,0	A	15	0,15	DOWNSTREAM	-	BnaA09g28920D
FTA09	SNP	chrA09	21783107	G	A	G	20	20,0	A	15	0,15	DOWNSTREAM	-	BnaA09g28920D
FTA09	SNP	chrA09	21783185	G	A	A	15	0,15	G	13	13,0	DOWNSTREAM	-	BnaA09g28920D
FTA09	SNP	chrA09	21783269	G	T	G	13	13,0	T	12	0,12	DOWNSTREAM	-	BnaA09g28920D
FTA09	SNP	chrA09	21783319	C	A	C	14	14,0	A	9	0,9	DOWNSTREAM	-	BnaA09g28920D
FTA09	SNP	chrA09	21783434	A	T	A	12	12,0	T	9	0,9	DOWNSTREAM	-	BnaA09g28920D
FTA09	SNP	chrA09	21783452	G	A	G	14	14,0	A	11	0,11	DOWNSTREAM	-	BnaA09g28920D
FTA09	SNP	chrA09	21783581	A	T	A	19	19,0	T	11	0,11	DOWNSTREAM	-	BnaA09g28920D
FTA09	SNP	chrA09	21783626	A	G	A	19	19,0	G	13	0,13	DOWNSTREAM	-	BnaA09g28920D
FTA09	SNP	chrA09	21783715	C	G	C	14	14,0	G	18	0,18	INTRAGENIC	-	BnaA09g28930D
FTA09	SNP	chrA09	21783762	G	C	G	17	17,0	C	17	0,17	INTRAGENIC	-	BnaA09g28930D
FTA09	SNP	chrA09	21783808	C	T	C	18	18,0	T	13	0,13	DOWNSTREAM	-	BnaA09g28920D
FTA09	SNP	chrA09	21783882	A	G	A	18	18,0	G	17	0,17	DOWNSTREAM	-	BnaA09g28920D
FTA09	SNP	chrA09	21783891	T	C	T	19	19,0	C	16	0,16	DOWNSTREAM	-	BnaA09g28920D
FTA09	SNP	chrA09	21783945	C	T	C	20	20,0	T	20	0,20	DOWNSTREAM	-	BnaA09g28920D
FTA09	SNP	chrA09	21784146	A	C	A	21	21,0	C	12	0,12	DOWNSTREAM	-	BnaA09g28920D
FTA09	SNP	chrA09	21784278	T	C	T	13	13,0	C	8	0,8	DOWNSTREAM	-	BnaA09g28920D
FTA09	SNP	chrA09	21784455	A	C	A	21	21,0	C	16	0,16	DOWNSTREAM	-	BnaA09g28920D
FTA09	SNP	chrA09	21784525	A	G	A	20	20,0	G	17	0,17	DOWNSTREAM	-	BnaA09g28920D
FTA09	SNP	chrA09	21784591	G	A	G	21	21,0	A	13	0,13	DOWNSTREAM	-	BnaA09g28920D
FTA09	SNP	chrA09	21784748	A	G	A	26	26,0	G	16	0,16	DOWNSTREAM	-	BnaA09g28920D
FTA09	SNP	chrA09	21784758	A	G	A	25	25,0	G	15	0,15	DOWNSTREAM	-	BnaA09g28920D
FTA09	SNP	chrA09	21784837	A	G	A	19	19,0	G	17	0,17	DOWNSTREAM	-	BnaA09g28920D
FTA09	SNP	chrA09	21784849	G	A	G	18	18,0	A	18	0,18	DOWNSTREAM	-	BnaA09g28920D
FTA09	SNP	chrA09	21784856	A	C	A	16	16,0	C	16	0,16	DOWNSTREAM	-	BnaA09g28920D
FTA09	SNP	chrA09	21784886	G	A	G	14	14,0	A	16	0,16	DOWNSTREAM	-	BnaA09g28920D
FTA09	SNP	chrA09	21785160	T	A	T	16	16,0	A	15	1,14	DOWNSTREAM	-	BnaA09g28920D
FTA09	SNP	chrA09	21785742	T	C	T	18	18,0	C	12	0,12	UPSTREAM	-	BnaA09g28960D
FTA09	SNP	chrA09	21785751	A	G	A	16	16,0	G	11	0,11	UPSTREAM	-	BnaA09g28960D
FTA09	SNP	chrA09	21785757	C	T	C	16	16,0	T	12	0,12	UPSTREAM	-	BnaA09g28960D
FTA09	SNP	chrA09	21785820	C	T	C	16	16,0	T	16	0,16	UPSTREAM	-	BnaA09g28960D
FTA09	SNP	chrA09	21786130	G	A	G	21	21,0	A	21	0,21	UPSTREAM	-	BnaA09g28960D
FTA09	SNP	chrA09	21786205	A	G	A	13	13,0	G	25	0,25	UPSTREAM	-	BnaA09g28960D
FTA09	SNP	chrA09	21786545	A	C	A	18	18,0	C	15	0,15	UPSTREAM	-	BnaA09g28960D
FTA09	SNP	chrA09	21786670	T	C	T	10	10,0	C	10	0,10	UPSTREAM	-	BnaA09g28960D
FTA09	SNP	chrA09	21786719	G	T	G	14	14,0	T	13	0,13	UPSTREAM	-	BnaA09g28960D
FTA09	SNP	chrA09	21786765	T	G	T	23	22,1	G	9	0,9	UPSTREAM	-	BnaA09g28960D
FTA09	SNP	chrA09	21787033	A	G	A	21	21,0	G	2	0,2	UPSTREAM	-	BnaA09g28960D
FTA09	SNP	chrA09	21787205	G	A	G	21	21,0	A	4	0,4	UPSTREAM	-	BnaA09g28960D
FTA09	SNP	chrA09	21787214	C	G	C	22	22,0	G	4	0,4	UPSTREAM	-	BnaA09g28960D
FTA09	SNP	chrA09	21787238	C	T	C	24	23,1	T	7	0,7	UPSTREAM	-	BnaA09g28960D
FTA09	SNP	chrA09	21787298	T	G	T	18	18,0	G	7	0,7	UPSTREAM	-	BnaA09g28960D
FTA09	SNP	chrA09	21787307	G	T	G	20	20,0	T	8	0,8	UPSTREAM	-	BnaA09g28960D
FTA09	SNP	chrA09	21787349	A	G	A	22	22,0	G	8	0,8	UPSTREAM	-	BnaA09g28960D
FTA09	SNP	chrA09	21787370	G	C	G	19	19,0	C	10	0,10	UPSTREAM	-	BnaA09g28960D
FTA09	SNP	chrA09	21787527	T	C	T	15	15,0	C	4	0,4	UPSTREAM	-	BnaA09g28960D
FTA09	SNP	chrA09	21787549	T	G	T	12	12,0	G	2	0,2	UPSTREAM	-	BnaA09g28960D
FTA09	SNP	chrA09	21787598	C	T	C	13	13,0	T	6	0,6	UPSTREAM	-	BnaA09g28960D
FTA09	SNP	chrA09	21787745	T	C	T	22	22,0	C	3	0,3	UPSTREAM	-	BnaA09g28960D
FTA09	SNP	chrA09	21787783	C	G	C	21	21,0	G	2	0,2	UPSTREAM	-	BnaA09g28960D
FTA09	SNP	chrA09	21787956	T	A	T	20	20,0	A	8	0,8	UPSTREAM	-	BnaA09g28960D
FTA09	SNP	chrA09	21787976	A	C	A	20	20,0	C	8	0,8	UPSTREAM	-	BnaA09g28960D
FTA09	SNP	chrA09	21788013	G	T	G	12	12,0	T	10	0,10	UPSTREAM	-	BnaA09g28960D
FTA09	SNP	chrA09	21788074	T	G	T	11	11,0	G	11	0,11	UPSTREAM	-	BnaA09g28960D
FTA09	SNP	chrA09	21788178	G	T	G	16	16,0	T	4	0,4	UPSTREAM	-	BnaA09g28960D
FTA09	SNP	chrA09	21788401	A	C	A	23	23,0	C	15	0,15	INTRAGENIC	-	BnaA09g28950D
FTA09	SNP	chrA09	21788411	C	T	C	22	22,0	T	15	0,15	INTRAGENIC	-	BnaA09g28950D
FTA09	SNP	chrA09	21788449	A	G	A	16	16,0	G	14	0,14	INTRAGENIC	-	BnaA09g28950D
FTA09	SNP	chrA09	21788475	T	C	T	18	18,0	C	14	0,14	INTRAGENIC	-	BnaA09g28950D
FTA09	SNP	chrA09	21788486	A	T	A	20	20,0	T	13	0,13	INTRAGENIC	-	BnaA09g28950D
FTA09	SNP	chrA09	21788499	A	C	A	18	18,0	C	13	0,13	INTRAGENIC	-	BnaA09g28950D
FTA09	SNP	chrA09	21788521	A	G	A	17	17,0	G	10	0,10	UPSTREAM	-	BnaA09g28960D
FTA09	SNP	chrA09	21788587	A	C	A	17	17,0	C	5	0,5	UPSTREAM	-	BnaA09g28960D
FTA09	SNP	chrA09	21788648	C	T	C	19	19,0	T	6	0,6	UPSTREAM	-	BnaA09g28960D
FTA09	SNP	chrA09	21788666	C	T	C	17	17,0	T	7	0,7	UPSTREAM	-	BnaA09g28960D
FTA09	SNP	chrA09	21788753	T	A	T	15	15,0	A	13	0,13	UPSTREAM	-	BnaA09g28960D
FTA09	SNP	chrA09	21788797	A	G	A	13	13,0	G	13	0,13	UPSTREAM	-	BnaA09g28960D
FTA09	SNP	chrA09	21788814	C	A	C	13	13,0	A	14	0,14	UPSTREAM	-	BnaA09g28960D
FTA09	SNP	chrA09	21788834	T	C	T	14	14,0	C	14	0,14	UPSTREAM	-	BnaA09g28960D
FTA09	SNP	chrA09	21788844	T	C	T	13	13,0	C	15	0,15	UPSTREAM	-	BnaA09g28960D
FTA09	SNP	chrA09	21788851	G	T	G	14	14,0	T	15	0,15	UPSTREAM	-	BnaA09g28960D
FTA09	SNP	chrA09	21788967	T	G	T	21	21,0	G	15	0,15	UPSTREAM	-	BnaA09g28960D
FTA09	SNP	chrA09	21789152	A	G	A	23	23,0	G	23	0,23	UPSTREAM	-	BnaA09g28960D
FTA09	SNP	chrA09	21789330	T	A	T	17	17,0	A	22	0,22	UPSTREAM	-	BnaA09g28960D
FTA09	SNP	chrA09	21789453	C	A	C	19	19,0	A	18	0,18	UPSTREAM	-	BnaA09g28960D
FTA09	SNP	chrA09	21789501	A	C	A	21	21,0	C	14	0,14	UPSTREAM	-	BnaA09g28960D
FTA09	SNP	chrA09	21789507	C	G	C	21	21,0	G	13	0,13	UPSTREAM	-	BnaA09g28960D
FTA09	SNP	chrA09	21789852	G	A	G	17	17,0	A	12	0,12	UPSTREAM	-	BnaA09g28960D
FTA09	SNP	chrA09	21790097	G	T	G	19	19,0	T	23	0,23	UPSTREAM	-	BnaA09g28960D
FTA09	SNP	chrA09	21790557	T	A	T	6	6,0	A	17	0,17	NON_SYNONYMOUS_CODING	ttT/ttA	BnaA09g28960D
FTA09	SNP	chrA09	21790809	C	T	C	14	14,0	T	10	0,10	SYNONYMOUS_CODING	taC/taT	BnaA09g28960D
FTA09	SNP	chrA09	21790827	T	G	T	15	15,0	G	8	0,8	SYNONYMOUS_CODING	ggT/ggG	BnaA09g28960D
FTA09	SNP	chrA09	21790833	T	C	T	14	14,0	C	9	0,9	SYNONYMOUS_CODING	tgT/tgC	BnaA09g28960D
FTA09	SNP	chrA09	21790906	C	G	C	12	12,0	G	11	0,11	NON_SYNONYMOUS_CODING	Caa/Gaa	BnaA09g28960D
FTA09	SNP	chrA09	21790914	G	T	G	13	13,0	T	13	0,13	SYNONYMOUS_CODING	ggG/ggT	BnaA09g28960D
FTA09	SNP	chrA09	21791025	G	A	G	12	12,0	A	19	0,19	SYNONYMOUS_CODING	agG/agA	BnaA09g28960D
FTA09	SNP	chrA09	21791034	T	C	T	12	12,0	C	18	0,18	SYNONYMOUS_CODING	atT/atC	BnaA09g28960D
FTA09	SNP	chrA09	21791046	T	C	T	13	13,0	C	19	0,19	SYNONYMOUS_CODING	tgT/tgC	BnaA09g28960D
FTA09	SNP	chrA09	21791059	G	A	G	11	11,0	A	20	0,20	NON_SYNONYMOUS_CODING	Gtt/Att	BnaA09g28960D
FTA09	SNP	chrA09	21791112	G	T	G	12	12,0	T	14	0,14	SYNONYMOUS_CODING	gtG/gtT	BnaA09g28960D
FTA09	SNP	chrA09	21791175	T	G	T	10	10,0	G	10	0,10	SYNONYMOUS_CODING	gcT/gcG	BnaA09g28960D
FTA09	SNP	chrA09	21791184	G	T	G	11	11,0	T	9	0,9	SYNONYMOUS_CODING	acG/acT	BnaA09g28960D
FTA09	SNP	chrA09	21791349	A	G	A	17	17,0	G	22	0,22	SYNONYMOUS_CODING	ttA/ttG	BnaA09g28960D
FTA09	SNP	chrA09	21791412	G	T	G	12	12,0	T	22	1,21	SYNONYMOUS_CODING	ggG/ggT	BnaA09g28960D
FTA09	SNP	chrA09	21791610	A	G	A	15	15,0	G	17	1,16	SYNONYMOUS_CODING	agA/agG	BnaA09g28960D
FTA09	SNP	chrA09	21791663	C	T	C	15	15,0	T	20	0,20	NON_SYNONYMOUS_CODING	tCc/tTc	BnaA09g28960D
FTA09	SNP	chrA09	21791686	T	A	T	16	16,0	A	16	0,16	NON_SYNONYMOUS_CODING	Tac/Aac	BnaA09g28960D
FTA09	SNP	chrA09	21791763	C	G	C	16	16,0	G	7	0,7	DOWNSTREAM	-	BnaA09g28960D
FTA09	SNP	chrA09	21791927	A	C	A	22	22,0	C	16	0,16	DOWNSTREAM	-	BnaA09g28960D
FTA09	SNP	chrA09	21791975	A	T	A	19	19,0	T	13	0,13	DOWNSTREAM	-	BnaA09g28960D
FTA09	SNP	chrA09	21792016	G	A	G	16	16,0	A	13	0,13	DOWNSTREAM	-	BnaA09g28960D
FTA09	SNP	chrA09	21792036	T	C	T	18	18,0	C	11	0,11	DOWNSTREAM	-	BnaA09g28960D
FTA09	SNP	chrA09	21792050	C	T	C	19	19,0	T	12	0,12	DOWNSTREAM	-	BnaA09g28960D
FTA09	SNP	chrA09	21792106	C	G	C	23	23,0	G	10	0,10	DOWNSTREAM	-	BnaA09g28960D
FTA09	SNP	chrA09	21792148	G	T	G	28	28,0	T	14	0,14	DOWNSTREAM	-	BnaA09g28960D
FTA09	SNP	chrA09	21792240	A	G	A	20	20,0	G	29	1,28	DOWNSTREAM	-	BnaA09g28960D
FTA09	SNP	chrA09	21792362	A	T	A	17	17,0	T	21	0,21	DOWNSTREAM	-	BnaA09g28960D
FTA09	SNP	chrA09	21792457	G	T	G	18	18,0	T	13	0,13	DOWNSTREAM	-	BnaA09g28960D
FTA09	SNP	chrA09	21792565	C	T	C	28	28,0	T	6	0,6	DOWNSTREAM	-	BnaA09g28960D
FTA09	SNP	chrA09	21792592	G	C	G	27	27,0	C	2	0,2	DOWNSTREAM	-	BnaA09g28960D
FTA09	SNP	chrA09	21792715	G	A	G	21	21,0	A	2	0,2	DOWNSTREAM	-	BnaA09g28960D
FTA09	SNP	chrA09	21792757	G	T	G	23	23,0	T	4	0,4	DOWNSTREAM	-	BnaA09g28960D
FTA09	SNP	chrA09	21792766	C	A	C	21	21,0	A	5	0,5	DOWNSTREAM	-	BnaA09g28960D
FTA09	SNP	chrA09	21792885	T	C	T	16	16,0	C	14	0,14	DOWNSTREAM	-	BnaA09g28960D
FTA09	SNP	chrA09	21793104	A	G	A	14	14,0	G	16	0,16	DOWNSTREAM	-	BnaA09g28960D
FTA09	SNP	chrA09	21793808	C	T	C	13	13,0	T	11	0,11	DOWNSTREAM	-	BnaA09g28960D
FTA09	SNP	chrA09	21793850	G	C	G	13	13,0	C	11	0,11	DOWNSTREAM	-	BnaA09g28960D
FTA09	SNP	chrA09	21793911	G	A	G	17	17,0	A	12	0,12	DOWNSTREAM	-	BnaA09g28960D
FTA09	SNP	chrA09	21793939	T	G	T	18	18,0	G	10	0,10	DOWNSTREAM	-	BnaA09g28960D
FTA09	SNP	chrA09	21793951	G	A	G	20	20,0	A	9	0,9	DOWNSTREAM	-	BnaA09g28960D
FTA09	SNP	chrA09	21794028	G	C	G	20	20,0	C	12	0,12	DOWNSTREAM	-	BnaA09g28960D
FTA09	SNP	chrA09	21794180	T	C	T	19	19,0	C	9	0,9	DOWNSTREAM	-	BnaA09g28960D
FTA09	SNP	chrA09	21794193	G	A	G	21	21,0	A	10	0,10	DOWNSTREAM	-	BnaA09g28960D
FTA09	SNP	chrA09	21794219	C	T	C	11	11,0	T	8	0,8	DOWNSTREAM	-	BnaA09g28960D
FTA09	SNP	chrA09	21794230	C	G	C	11	11,0	G	7	0,7	DOWNSTREAM	-	BnaA09g28960D
FTA09	SNP	chrA09	21794259	T	A	T	10	10,0	A	6	0,6	DOWNSTREAM	-	BnaA09g28960D
FTA09	SNP	chrA09	21795284	G	C	G	20	20,0	C	4	0,4	DOWNSTREAM	-	BnaA09g28960D
FTA09	SNP	chrA09	21797048	T	G	T	13	13,0	G	20	0,20	INTERGENIC
FTA09	SNP	chrA09	21802285	T	C	T	16	16,0	C	11	0,11	UPSTREAM	-	BnaA09g29000D
FTA09	SNP	chrA09	21802867	C	T	C	21	21,0	T	20	1,19	UPSTREAM	-	BnaA09g29000D
FTA09	SNP	chrA09	21803030	A	C	A	19	19,0	C	14	0,14	UPSTREAM	-	BnaA09g29000D
FTA09	SNP	chrA09	21803168	T	C	T	19	19,0	C	15	0,15	UPSTREAM	-	BnaA09g29000D
FTA09	SNP	chrA09	21803287	A	G	A	22	22,0	G	24	0,24	UPSTREAM	-	BnaA09g29000D
FTA09	SNP	chrA09	21803433	T	C	T	16	16,0	C	19	0,19	UPSTREAM	-	BnaA09g29000D
FTA09	SNP	chrA09	21803535	C	T	C	17	17,0	T	15	0,15	SYNONYMOUS_CODING	atC/atT	BnaA09g29000D
FTA09	SNP	chrA09	21803784	A	C	A	9	9,0	C	13	0,13	SYNONYMOUS_CODING	acA/acC	BnaA09g29000D
FTA09	SNP	chrA09	21803952	G	A	G	6	6,0	A	17	0,17	SYNONYMOUS_CODING	aaG/aaA	BnaA09g29000D
FTA09	SNP	chrA09	21804000	G	C	G	9	9,0	C	14	0,14	SYNONYMOUS_CODING	ggG/ggC	BnaA09g29000D
FTA09	SNP	chrA09	21804012	G	A	G	9	9,0	A	15	0,15	SYNONYMOUS_CODING	aaG/aaA	BnaA09g29000D
FTA09	SNP	chrA09	21804018	C	A	C	9	9,0	A	15	0,15	SYNONYMOUS_CODING	ctC/ctA	BnaA09g29000D
FTA09	SNP	chrA09	21804156	A	C	A	5	5,0	C	13	0,13	SYNONYMOUS_CODING	ctA/ctC	BnaA09g29000D
FTA09	SNP	chrA09	21804255	C	A	C	10	10,0	A	12	0,12	SYNONYMOUS_CODING	gtC/gtA	BnaA09g29000D
FTA09	SNP	chrA09	21804384	A	T	A	19	19,0	T	16	0,16	SYNONYMOUS_CODING	ccA/ccT	BnaA09g29000D
FTA09	SNP	chrA09	21804420	G	C	G	20	20,0	C	14	0,14	SYNONYMOUS_CODING	gtG/gtC	BnaA09g29000D
FTA09	SNP	chrA09	21804720	C	T	C	18	18,0	T	20	0,20	SYNONYMOUS_CODING	agC/agT	BnaA09g29000D
FTA09	SNP	chrA09	21808050	T	G	T	17	17,0	G	14	0,14	DOWNSTREAM	-	BnaA09g29000D
FTA09	SNP	chrA09	21808368	A	C	A	18	18,0	C	13	0,13	DOWNSTREAM	-	BnaA09g29000D
FTA09	SNP	chrA09	21809896	G	T	G	19	19,0	T	20	0,20	DOWNSTREAM	-	BnaA09g29000D
FTA09	SNP	chrA09	21810398	T	C	C	13	0,13	N	.	.	INTERGENIC
FTA09	SNP	chrA09	21816691	C	T	C	26	26,0	T	12	0,12	UPSTREAM	-	BnaA09g29020D
FTA09	SNP	chrA09	21817327	A	G	A	13	13,0	G	15	0,15	UPSTREAM	-	BnaA09g29020D
FTA09	SNP	chrA09	21817504	T	A	T	25	25,0	A	15	0,15	UPSTREAM	-	BnaA09g29020D
FTA09	SNP	chrA09	21817533	C	T	C	26	26,0	T	16	0,16	UPSTREAM	-	BnaA09g29020D
FTA09	SNP	chrA09	21817587	G	T	G	20	20,0	T	17	0,17	UPSTREAM	-	BnaA09g29020D
FTA09	SNP	chrA09	21817764	G	T	G	26	26,0	T	14	0,14	UPSTREAM	-	BnaA09g29020D
FTA09	SNP	chrA09	21817970	G	A	G	20	20,0	A	20	0,20	SYNONYMOUS_CODING	tcG/tcA	BnaA09g29020D
FTA09	SNP	chrA09	21817981	T	A	T	18	18,0	A	19	0,19	NON_SYNONYMOUS_CODING	aTt/aAt	BnaA09g29020D
FTA09	SNP	chrA09	21817991	T	C	T	18	18,0	C	16	0,16	SYNONYMOUS_CODING	aaT/aaC	BnaA09g29020D
FTA09	SNP	chrA09	21818002	A	C	A	17	17,0	C	16	0,16	NON_SYNONYMOUS_CODING	aAg/aCg	BnaA09g29020D
FTA09	SNP	chrA09	21818148	C	T	C	17	17,0	T	18	0,18	NON_SYNONYMOUS_CODING	Ccc/Tcc	BnaA09g29020D
FTA09	SNP	chrA09	21818328	G	C	G	15	15,0	C	14	0,14	NON_SYNONYMOUS_CODING	Gat/Cat	BnaA09g29020D
FTA09	SNP	chrA09	21818627	A	G	A	17	17,0	G	19	0,19	SYNONYMOUS_CODING	aaA/aaG	BnaA09g29020D
FTA09	SNP	chrA09	21818765	C	G	C	19	19,0	G	26	0,26	NON_SYNONYMOUS_CODING	aaC/aaG	BnaA09g29020D
FTA09	SNP	chrA09	21818838	A	G	A	21	21,0	G	21	0,21	DOWNSTREAM	-	BnaA09g29020D
FTA09	SNP	chrA09	21818886	A	T	A	28	28,0	T	19	0,19	DOWNSTREAM	-	BnaA09g29020D
FTA09	SNP	chrA09	21819127	T	A	T	14	14,0	A	12	0,12	DOWNSTREAM	-	BnaA09g29020D
FTA09	SNP	chrA09	21819178	C	T	C	15	15,0	T	9	0,9	DOWNSTREAM	-	BnaA09g29020D
FTA09	SNP	chrA09	21819218	C	A	C	17	17,0	A	9	0,9	DOWNSTREAM	-	BnaA09g29020D
FTA09	SNP	chrA09	21819260	A	T	A	19	19,0	T	8	0,8	UPSTREAM	-	BnaA09g29030D
FTA09	SNP	chrA09	21819268	T	G	T	17	17,0	G	7	0,7	UPSTREAM	-	BnaA09g29030D
FTA09	SNP	chrA09	21819353	G	C	G	16	16,0	S	4	1,3	UPSTREAM	-	BnaA09g29030D
FTA09	SNP	chrA09	21819393	G	T	G	14	14,0	T	7	0,7	UPSTREAM	-	BnaA09g29030D
FTA09	SNP	chrA09	21819464	A	T	A	14	14,0	T	9	0,9	UPSTREAM	-	BnaA09g29030D
FTA09	SNP	chrA09	21821888	T	G	T	21	21,0	G	9	0,9	DOWNSTREAM	-	BnaA09g29030D
FTA09	SNP	chrA09	21821900	T	C	T	19	19,0	C	9	0,9	DOWNSTREAM	-	BnaA09g29030D
FTA09	SNP	chrA09	21821997	T	C	T	26	26,0	C	14	0,14	DOWNSTREAM	-	BnaA09g29030D
FTA09	SNP	chrA09	21825152	A	G	A	19	19,0	G	15	0,15	UNKNOWN
FTA09	SNP	chrA09	21825186	A	G	A	21	21,0	G	16	0,16	UNKNOWN
FTA09	SNP	chrA09	21827340	T	G	T	17	17,0	K	17	13,4	INTERGENIC
FTA09	SNP	chrA09	21827366	C	T	C	17	17,0	Y	18	13,5	INTERGENIC
FTA09	SNP	chrA09	21827378	T	C	T	16	16,0	Y	19	14,5	INTERGENIC
FTA09	SNP	chrA09	21827407	T	A	T	15	15,0	W	25	15,10	INTERGENIC
FTA09	SNP	chrA09	21827812	A	G	A	10	10,0	R	26	12,14	INTERGENIC
FTA09	SNP	chrA09	21827819	T	G	T	9	9,0	K	25	12,13	INTERGENIC
FTA09	SNP	chrA09	21827835	T	C	T	9	9,0	Y	25	12,13	INTERGENIC
FTA09	SNP	chrA09	21827843	G	C	G	11	11,0	S	24	12,12	INTERGENIC
FTA09	SNP	chrA09	21827853	G	A	G	12	12,0	R	20	9,11	INTERGENIC
FTA09	SNP	chrA09	21827868	G	T	G	12	12,0	K	16	8,8	INTERGENIC
FTA09	SNP	chrA09	21827923	A	G	A	15	15,0	R	11	7,4	INTERGENIC
FTA09	SNP	chrA09	21828366	C	A	C	8	8,0	M	8	6,2	INTERGENIC
FTA09	SNP	chrA09	21828417	A	G	A	9	9,0	R	7	2,5	INTERGENIC
FTA09	SNP	chrA09	21828433	T	C	T	9	9,0	Y	7	1,6	INTERGENIC
FTA09	SNP	chrA09	21828468	T	A	T	5	5,0	W	8	1,7	INTERGENIC
FTA09	SNP	chrA09	21828565	T	A	T	4	4,0	W	12	5,7	INTERGENIC
FTA09	SNP	chrA09	21828571	A	T	A	4	4,0	W	12	5,7	INTERGENIC
FTA09	SNP	chrA09	21829884	C	A	C	25	25,0	M	19	15,4	INTERGENIC
FTA09	SNP	chrA09	21829906	T	C	T	27	27,0	Y	19	15,4	INTERGENIC
FTA09	SNP	chrA09	21829912	G	C	G	30	30,0	S	19	15,4	INTERGENIC
FTA09	SNP	chrA09	21829934	A	G	A	29	29,0	R	17	14,3	INTERGENIC
FTA09	SNP	chrA09	21830332	A	T	A	8	8,0	W	12	1,11	INTERGENIC
FTA09	SNP	chrA09	21830490	A	T	T	11	0,11	W	8	1,7	INTERGENIC
FTA09	SNP	chrA09	21830503	T	C	C	11	0,11	Y	8	1,7	INTERGENIC
FTA09	SNP	chrA09	21830591	G	A	R	13	10,3	G	9	9,0	INTERGENIC
FTA09	SNP	chrA09	21830606	T	A	W	12	9,3	T	9	9,0	INTERGENIC
FTA09	SNP	chrA09	21832819	G	A	G	15	15,0	R	25	20,5	UPSTREAM	-	BnaA09g29060D
FTA09	SNP	chrA09	21835023	G	A	G	37	37,0	R	36	29,7	UPSTREAM	-	BnaA09g29060D
FTA09	SNP	chrA09	21835035	G	A	G	38	38,0	R	36	29,7	UPSTREAM	-	BnaA09g29060D
FTA09	SNP	chrA09	21836985	C	A	C	26	26,0	M	13	2,11	INTRON	-	BnaA09g29060D
FTA09	SNP	chrA09	21837109	C	A	C	19	19,0	A	3	0,3	SYNONYMOUS_CODING	ggC/ggA	BnaA09g29060D
FTA09	SNP	chrA09	21837622	C	T	C	15	15,0	T	15	0,15	INTRAGENIC	-	BnaA09g29070D
FTA09	SNP	chrA09	21837630	T	A	T	15	15,0	A	15	0,15	INTRAGENIC	-	BnaA09g29070D
FTA09	SNP	chrA09	21837674	A	G	A	11	11,0	G	19	0,19	DOWNSTREAM	-	BnaA09g29060D
FTA09	SNP	chrA09	21837683	C	T	C	10	10,0	T	19	0,19	DOWNSTREAM	-	BnaA09g29060D
FTA09	SNP	chrA09	21837825	G	C	G	8	8,0	C	16	0,16	DOWNSTREAM	-	BnaA09g29060D
FTA09	SNP	chrA09	21837853	A	T	A	9	9,0	T	15	0,15	DOWNSTREAM	-	BnaA09g29060D
FTA09	SNP	chrA09	21837923	T	C	T	8	8,0	C	17	0,17	DOWNSTREAM	-	BnaA09g29060D
FTA09	SNP	chrA09	21837944	A	C	A	10	10,0	C	20	0,20	DOWNSTREAM	-	BnaA09g29060D
FTA09	SNP	chrA09	21837968	A	G	A	7	7,0	G	20	0,20	DOWNSTREAM	-	BnaA09g29060D
FTA09	SNP	chrA09	21838113	T	C	T	12	12,0	C	22	0,22	DOWNSTREAM	-	BnaA09g29060D
FTA09	SNP	chrA09	21838433	C	G	C	27	27,0	S	21	13,8	DOWNSTREAM	-	BnaA09g29060D
FTA09	SNP	chrA09	21838506	G	A	G	20	20,0	R	22	16,6	DOWNSTREAM	-	BnaA09g29060D
FTA09	SNP	chrA09	21839059	T	C	T	12	12,0	C	5	0,5	UPSTREAM	-	BnaA09g29080D
FTA09	SNP	chrA09	21839074	G	A	G	13	13,0	A	6	0,6	UPSTREAM	-	BnaA09g29080D
FTA09	SNP	chrA09	21839107	T	C	T	15	15,0	C	6	0,6	UPSTREAM	-	BnaA09g29080D
FTA09	SNP	chrA09	21839332	A	C	A	20	20,0	C	2	0,2	UPSTREAM	-	BnaA09g29080D
FTA09	SNP	chrA09	21839347	C	G	C	20	20,0	G	3	0,3	UPSTREAM	-	BnaA09g29080D
FTA09	SNP	chrA09	21839497	T	G	T	25	25,0	G	8	0,8	UPSTREAM	-	BnaA09g29080D
FTA09	SNP	chrA09	21839528	C	A	C	20	20,0	A	9	0,9	UPSTREAM	-	BnaA09g29080D
FTA09	SNP	chrA09	21839592	T	C	T	14	14,0	C	10	0,10	UPSTREAM	-	BnaA09g29080D
FTA09	SNP	chrA09	21839643	T	C	T	13	13,0	C	9	0,9	UPSTREAM	-	BnaA09g29080D
FTA09	SNP	chrA09	21839749	T	A	T	11	11,0	A	14	0,14	UPSTREAM	-	BnaA09g29080D
FTA09	SNP	chrA09	21839758	T	C	T	12	12,0	C	13	0,13	UPSTREAM	-	BnaA09g29080D
FTA09	SNP	chrA09	21839801	G	A	G	15	15,0	A	15	0,15	UPSTREAM	-	BnaA09g29080D
FTA09	SNP	chrA09	21839927	A	G	A	18	18,0	G	11	0,11	UPSTREAM	-	BnaA09g29080D
FTA09	SNP	chrA09	21839933	A	T	A	18	18,0	T	11	0,11	UPSTREAM	-	BnaA09g29080D
FTA09	SNP	chrA09	21840003	A	C	A	19	19,0	M	4	1,3	UPSTREAM	-	BnaA09g29080D
FTA09	SNP	chrA09	21840036	T	C	T	20	20,0	C	9	1,8	UPSTREAM	-	BnaA09g29080D
FTA09	SNP	chrA09	21840071	T	A	T	20	20,0	A	15	0,15	UPSTREAM	-	BnaA09g29080D
FTA09	SNP	chrA09	21840128	G	T	G	15	15,0	T	14	0,14	UPSTREAM	-	BnaA09g29080D
FTA09	SNP	chrA09	21840204	G	A	G	17	17,0	A	11	0,11	UPSTREAM	-	BnaA09g29080D
FTA09	SNP	chrA09	21840248	C	G	C	16	16,0	G	11	0,11	UPSTREAM	-	BnaA09g29080D
FTA09	SNP	chrA09	21840340	T	A	T	18	18,0	A	11	0,11	UPSTREAM	-	BnaA09g29080D
FTA09	SNP	chrA09	21840361	T	C	T	19	19,0	C	15	0,15	UPSTREAM	-	BnaA09g29080D
FTA09	SNP	chrA09	21840402	T	C	T	19	19,0	C	18	0,18	INTRAGENIC	-	BnaA09g29080D
FTA09	SNP	chrA09	21840490	G	C	G	18	18,0	C	18	0,18	NON_SYNONYMOUS_CODING	aGc/aCc	BnaA09g29080D
FTA09	SNP	chrA09	21840528	C	T	C	15	15,0	T	12	0,12	SYNONYMOUS_CODING	Ctg/Ttg	BnaA09g29080D
FTA09	SNP	chrA09	21840698	C	G	C	17	17,0	G	8	0,8	SYNONYMOUS_CODING	ctC/ctG	BnaA09g29080D
FTA09	SNP	chrA09	21840743	A	G	A	17	17,0	G	6	0,6	SYNONYMOUS_CODING	gaA/gaG	BnaA09g29080D
FTA09	SNP	chrA09	21840774	A	C	A	15	15,0	C	8	0,8	NON_SYNONYMOUS_CODING	Atg/Ctg	BnaA09g29080D
FTA09	SNP	chrA09	21840812	T	G	T	20	20,0	G	11	0,11	SYNONYMOUS_CODING	gtT/gtG	BnaA09g29080D
FTA09	SNP	chrA09	21840845	A	G	A	21	21,0	G	14	0,14	SYNONYMOUS_CODING	gaA/gaG	BnaA09g29080D
FTA09	SNP	chrA09	21841007	G	T	G	25	25,0	T	12	0,12	SYNONYMOUS_CODING	ccG/ccT	BnaA09g29080D
FTA09	SNP	chrA09	21841052	C	T	C	21	21,0	T	18	0,18	SYNONYMOUS_CODING	tcC/tcT	BnaA09g29080D
FTA09	SNP	chrA09	21841124	G	T	G	22	22,0	T	24	0,24	SYNONYMOUS_CODING	ggG/ggT	BnaA09g29080D
FTA09	SNP	chrA09	21841139	G	T	G	22	22,0	T	23	0,23	SYNONYMOUS_CODING	gcG/gcT	BnaA09g29080D
FTA09	SNP	chrA09	21841160	G	A	G	26	26,0	A	21	0,21	SYNONYMOUS_CODING	aaG/aaA	BnaA09g29080D
FTA09	SNP	chrA09	21841217	C	T	C	25	25,0	T	15	0,15	SYNONYMOUS_CODING	ttC/ttT	BnaA09g29080D
FTA09	SNP	chrA09	21841227	C	T	C	27	27,0	T	15	0,15	SYNONYMOUS_CODING	Ctg/Ttg	BnaA09g29080D
FTA09	SNP	chrA09	21841241	A	G	A	25	25,0	G	17	0,17	SYNONYMOUS_CODING	agA/agG	BnaA09g29080D
FTA09	SNP	chrA09	21841295	G	T	G	23	23,0	T	12	0,12	SYNONYMOUS_CODING	ctG/ctT	BnaA09g29080D
FTA09	SNP	chrA09	21841352	C	T	C	24	24,0	T	13	0,13	SYNONYMOUS_CODING	ttC/ttT	BnaA09g29080D
FTA09	SNP	chrA09	21841358	T	C	T	25	25,0	C	13	0,13	SYNONYMOUS_CODING	ttT/ttC	BnaA09g29080D
FTA09	SNP	chrA09	21841499	A	G	A	18	18,0	G	16	0,16	DOWNSTREAM	-	BnaA09g29080D
FTA09	SNP	chrA09	21841770	T	C	T	20	20,0	Y	12	1,11	DOWNSTREAM	-	BnaA09g29080D
FTA09	SNP	chrA09	21841798	T	A	T	18	18,0	A	7	0,7	DOWNSTREAM	-	BnaA09g29080D
FTA09	SNP	chrA09	21841866	A	C	A	16	16,0	C	5	0,5	DOWNSTREAM	-	BnaA09g29080D
FTA09	SNP	chrA09	21841887	C	T	C	16	16,0	Y	5	1,4	DOWNSTREAM	-	BnaA09g29080D
FTA09	SNP	chrA09	21842089	T	A	T	10	10,0	W	9	1,8	DOWNSTREAM	-	BnaA09g29080D
FTA09	SNP	chrA09	21842148	G	A	G	10	10,0	N	.	.	DOWNSTREAM	-	BnaA09g29080D
FTA09	SNP	chrA09	21842159	T	A	T	9	9,0	A	14	1,13	DOWNSTREAM	-	BnaA09g29080D
FTA09	SNP	chrA09	21842216	A	T	A	9	9,0	W	15	1,14	DOWNSTREAM	-	BnaA09g29080D
FTA09	SNP	chrA09	21842256	G	T	G	9	9,0	K	11	1,10	DOWNSTREAM	-	BnaA09g29080D
FTA09	SNP	chrA09	21842310	A	G	A	8	8,0	G	6	0,6	DOWNSTREAM	-	BnaA09g29080D
FTA09	SNP	chrA09	21842388	C	T	C	11	11,0	T	9	0,9	DOWNSTREAM	-	BnaA09g29080D
FTA09	SNP	chrA09	21842401	T	C	T	11	11,0	C	9	0,9	DOWNSTREAM	-	BnaA09g29080D
FTA09	SNP	chrA09	21842428	C	A	C	12	12,0	A	10	0,10	DOWNSTREAM	-	BnaA09g29080D
FTA09	SNP	chrA09	21842449	A	T	A	15	15,0	T	11	0,11	DOWNSTREAM	-	BnaA09g29080D
FTA09	SNP	chrA09	21843001	C	T	C	18	18,0	T	19	0,19	DOWNSTREAM	-	BnaA09g29080D
FTA09	SNP	chrA09	21843050	T	G	T	23	23,0	G	16	0,16	UPSTREAM	-	BnaA09g29110D
FTA09	SNP	chrA09	21843108	C	G	C	19	19,0	G	15	0,15	UPSTREAM	-	BnaA09g29110D
FTA09	SNP	chrA09	21843123	G	A	G	18	18,0	A	15	0,15	UPSTREAM	-	BnaA09g29110D
FTA09	SNP	chrA09	21843255	A	C	A	17	17,0	C	13	0,13	UPSTREAM	-	BnaA09g29110D
FTA09	SNP	chrA09	21843348	C	T	C	14	14,0	T	17	0,17	UPSTREAM	-	BnaA09g29110D
FTA09	SNP	chrA09	21843414	C	T	C	11	11,0	T	17	0,17	UPSTREAM	-	BnaA09g29110D
FTA09	SNP	chrA09	21843438	C	A	C	11	11,0	A	17	0,17	UPSTREAM	-	BnaA09g29110D
FTA09	SNP	chrA09	21843450	C	T	C	12	12,0	T	16	0,16	UPSTREAM	-	BnaA09g29110D
FTA09	SNP	chrA09	21843489	A	G	A	11	11,0	G	16	0,16	UPSTREAM	-	BnaA09g29110D
FTA09	SNP	chrA09	21843502	T	C	T	12	12,0	C	15	0,15	UPSTREAM	-	BnaA09g29110D
FTA09	SNP	chrA09	21843516	C	T	C	11	11,0	T	15	0,15	UPSTREAM	-	BnaA09g29110D
FTA09	SNP	chrA09	21843603	C	T	C	11	11,0	T	15	0,15	UPSTREAM	-	BnaA09g29110D
FTA09	SNP	chrA09	21846169	T	A	T	30	30,0	W	23	18,5	DOWNSTREAM	-	BnaA09g29110D
FTA09	SNP	chrA09	21847079	C	T	C	9	9,0	T	17	0,17	DOWNSTREAM	-	BnaA09g29110D
FTA09	SNP	chrA09	21847557	G	C	G	18	18,0	S	17	12,5	DOWNSTREAM	-	BnaA09g29110D
FTA09	SNP	chrA09	21847787	T	C	C	14	0,14	T	12	12,0	DOWNSTREAM	-	BnaA09g29110D
FTA09	SNP	chrA09	21847806	C	T	T	14	0,14	C	12	12,0	DOWNSTREAM	-	BnaA09g29110D
FTA09	SNP	chrA09	21847830	T	A	A	12	0,12	T	14	14,0	DOWNSTREAM	-	BnaA09g29110D
FTA09	SNP	chrA09	21849364	G	T	T	12	0,12	G	14	14,0	DOWNSTREAM	-	BnaA09g29110D
FTA09	SNP	chrA09	21849449	A	C	A	12	12,0	C	16	0,16	DOWNSTREAM	-	BnaA09g29110D
FTA09	SNP	chrA09	21849511	C	T	C	8	8,0	T	9	0,9	DOWNSTREAM	-	BnaA09g29110D
FTA09	SNP	chrA09	21849584	A	C	A	6	6,0	C	12	0,12	DOWNSTREAM	-	BnaA09g29110D
FTA09	SNP	chrA09	21849611	A	T	A	9	9,0	T	11	0,11	DOWNSTREAM	-	BnaA09g29110D
FTA09	SNP	chrA09	21849636	G	T	G	13	13,0	T	11	0,11	DOWNSTREAM	-	BnaA09g29110D
FTA09	SNP	chrA09	21849699	T	C	T	13	13,0	C	9	0,9	DOWNSTREAM	-	BnaA09g29110D
FTA09	SNP	chrA09	21849963	T	A	A	6	0,6	T	1	1,0	INTERGENIC
FTA09	SNP	chrA09	21850305	C	T	C	9	9,0	T	8	0,8	INTERGENIC
FTA09	SNP	chrA09	21850570	A	G	A	6	6,0	G	6	0,6	INTERGENIC
FTA09	SNP	chrA09	21850650	G	A	A	3	0,3	G	6	6,0	INTERGENIC
FTA09	SNP	chrA09	21850704	A	T	T	4	0,4	A	5	5,0	INTERGENIC
FTA09	SNP	chrA09	21850938	A	C	C	9	0,9	N	.	.	INTERGENIC
FTA09	SNP	chrA09	21851128	T	C	C	16	0,16	N	.	.	INTERGENIC
FTA09	SNP	chrA09	21851454	T	A	T	20	20,0	A	11	0,11	INTERGENIC
FTA09	SNP	chrA09	21851642	T	C	T	13	13,0	C	12	0,12	INTERGENIC
FTA09	SNP	chrA09	21851796	G	A	A	22	0,22	G	12	12,0	INTERGENIC
FTA09	SNP	chrA09	21852086	A	C	C	24	0,24	A	9	9,0	INTERGENIC
FTA09	SNP	chrA09	21852104	G	C	C	26	0,26	G	8	8,0	INTERGENIC
FTA09	SNP	chrA09	21852327	G	A	A	22	0,22	G	8	8,0	UNKNOWN
FTA09	SNP	chrA09	21852375	T	C	C	19	0,19	T	7	7,0	UNKNOWN
FTA09	SNP	chrA09	21852417	C	G	C	23	23,0	G	10	0,10	UNKNOWN
FTA09	SNP	chrA09	21852465	A	G	A	23	23,0	G	9	0,9	UNKNOWN
FTA09	SNP	chrA09	21852626	C	A	M	27	4,23	C	12	12,0	UNKNOWN
FTA09	SNP	chrA09	21852638	A	G	A	27	27,0	R	12	2,10	UNKNOWN
FTA09	SNP	chrA09	21852717	T	C	Y	26	3,23	T	17	17,0	UNKNOWN
FTA09	SNP	chrA09	21853295	T	C	T	17	17,0	C	18	0,18	UNKNOWN
FTA09	SNP	chrA09	21853358	A	C	A	21	21,0	C	12	0,12	UNKNOWN
FTA09	SNP	chrA09	21853566	G	A	A	16	0,16	G	15	15,0	UNKNOWN
FTA09	SNP	chrA09	21853574	C	A	C	15	15,0	A	14	0,14	UNKNOWN
FTA09	SNP	chrA09	21853899	G	A	G	12	12,0	A	8	0,8	UNKNOWN
FTA09	SNP	chrA09	21853941	G	A	G	14	14,0	A	9	0,9	UNKNOWN
FTA09	SNP	chrA09	21853947	T	G	T	14	14,0	G	9	0,9	UNKNOWN
FTA09	SNP	chrA09	21853972	G	A	G	18	18,0	A	8	0,8	UNKNOWN
FTA09	SNP	chrA09	21854155	C	T	C	19	19,0	T	11	0,11	UNKNOWN
FTA09	SNP	chrA09	21854227	G	A	G	19	19,0	A	15	0,15	UNKNOWN
FTA09	SNP	chrA09	21854876	G	A	G	19	19,0	A	23	0,23	UNKNOWN
FTA09	SNP	chrA09	21855825	C	T	C	10	10,0	T	12	0,12	UNKNOWN
FTA09	SNP	chrA09	21855950	C	T	C	19	19,0	T	8	0,8	UNKNOWN
FTA09	SNP	chrA09	21856091	C	T	T	27	1,26	C	17	17,0	UNKNOWN
FTA09	SNP	chrA09	21856117	T	G	G	23	1,22	T	17	17,0	UNKNOWN
FTA09	SNP	chrA09	21856287	A	G	G	22	0,22	A	13	13,0	UNKNOWN
FTA09	SNP	chrA09	21856298	C	T	T	21	0,21	C	16	16,0	UNKNOWN
FTA09	SNP	chrA09	21856385	G	A	A	15	0,15	G	17	17,0	UNKNOWN
FTA09	SNP	chrA09	21856493	T	C	Y	12	1,11	T	21	21,0	UNKNOWN
FTA09	SNP	chrA09	21856582	C	T	T	24	1,23	C	17	17,0	UNKNOWN
FTA09	SNP	chrA09	21857034	A	C	M	17	14,3	A	22	22,0	UNKNOWN
FTA09	SNP	chrA09	21857228	T	C	Y	22	12,10	T	21	21,0	UNKNOWN
FTA09	SNP	chrA09	21857297	G	T	K	30	16,14	G	12	12,0	UNKNOWN
FTA09	SNP	chrA09	21857335	T	C	Y	41	25,16	T	9	9,0	UNKNOWN
FTA09	SNP	chrA09	21857423	G	A	R	39	26,13	G	8	8,0	UNKNOWN
FTA09	SNP	chrA09	21857559	T	C	T	31	31,0	C	11	0,11	UNKNOWN
FTA09	SNP	chrA09	21857742	T	C	T	25	24,1	C	4	0,4	UNKNOWN
FTA09	SNP	chrA09	21857935	T	G	G	19	0,19	N	.	.	UNKNOWN
FTA09	SNP	chrA09	21857964	A	G	G	17	0,17	N	.	.	UNKNOWN
FTA09	SNP	chrA09	21858064	C	T	Y	16	9,7	T	4	0,4	UNKNOWN
FTA09	SNP	chrA09	21858071	A	G	R	16	9,7	G	4	0,4	UNKNOWN
FTA09	SNP	chrA09	21858094	G	C	G	15	15,0	C	5	0,5	UNKNOWN
FTA09	SNP	chrA09	21858139	T	C	Y	16	11,5	T	11	11,0	UNKNOWN
FTA09	SNP	chrA09	21858154	G	T	K	17	5,12	G	9	9,0	UNKNOWN
FTA09	SNP	chrA09	21858180	G	A	R	15	11,4	G	13	13,0	UNKNOWN
FTA09	SNP	chrA09	21858219	T	A	T	17	17,0	A	18	0,18	UNKNOWN
FTA09	SNP	chrA09	21858295	C	T	Y	23	20,3	C	23	23,0	UNKNOWN
FTA09	SNP	chrA09	21858323	A	G	R	19	16,3	A	27	27,0	UNKNOWN
FTA09	SNP	chrA09	21858731	G	A	A	14	0,14	G	13	13,0	UNKNOWN
FTA09	SNP	chrA09	21858823	T	C	C	18	0,18	T	14	14,0	UNKNOWN
FTA09	SNP	chrA09	21858832	T	A	A	18	0,18	T	13	13,0	UNKNOWN
FTA09	SNP	chrA09	21858852	G	A	G	20	20,0	A	15	0,15	UNKNOWN
FTA09	SNP	chrA09	21858859	C	T	T	18	0,18	C	17	17,0	UNKNOWN
FTA09	SNP	chrA09	21858895	A	G	G	17	0,17	A	20	20,0	UNKNOWN
FTA09	SNP	chrA09	21859022	T	C	C	18	0,18	T	17	17,0	UNKNOWN
FTA09	SNP	chrA09	21859048	T	C	C	17	0,17	T	16	16,0	UNKNOWN
FTA09	SNP	chrA09	21859063	T	C	C	12	0,12	T	15	15,0	UNKNOWN
FTA09	SNP	chrA09	21859217	C	T	C	23	23,0	T	10	0,10	UNKNOWN
FTA09	SNP	chrA09	21859556	A	G	G	17	0,17	A	20	20,0	INTERGENIC
FTA09	SNP	chrA09	21859569	T	G	G	15	0,15	T	20	20,0	INTERGENIC
FTA09	SNP	chrA09	21859667	C	G	G	8	0,8	C	17	17,0	INTRAGENIC	-	BnaA09g29150D
FTA09	SNP	chrA09	21859689	A	C	C	7	0,7	A	15	15,0	INTRAGENIC	-	BnaA09g29150D
FTA09	SNP	chrA09	21859721	C	T	T	6	0,6	C	13	13,0	INTRAGENIC	-	BnaA09g29150D
FTA09	SNP	chrA09	21859739	G	T	T	7	0,7	G	11	11,0	INTRAGENIC	-	BnaA09g29150D
FTA09	SNP	chrA09	21859753	A	G	G	4	0,4	A	12	12,0	INTRAGENIC	-	BnaA09g29150D
FTA09	SNP	chrA09	21859762	T	C	C	5	0,5	T	12	12,0	INTRAGENIC	-	BnaA09g29150D
FTA09	SNP	chrA09	21859960	C	T	C	15	15,0	T	24	0,24	UNKNOWN
FTA09	SNP	chrA09	21860118	A	G	A	16	16,0	G	18	0,18	UNKNOWN
FTA09	SNP	chrA09	21860256	A	G	A	16	16,0	G	12	1,11	UNKNOWN
FTA09	SNP	chrA09	21860334	C	G	C	8	8,0	G	9	1,8	UNKNOWN
FTA09	SNP	chrA09	21860526	T	A	T	16	16,0	A	9	0,9	UNKNOWN
FTA09	SNP	chrA09	21860653	T	G	T	22	22,0	G	13	0,13	UNKNOWN
FTA09	SNP	chrA09	21864321	G	A	G	22	22,0	A	12	0,12	UPSTREAM	-	BnaA09g29170D
FTA09	SNP	chrA09	21868065	T	C	T	17	17,0	Y	9	7,2	UPSTREAM	-	BnaA09g29170D
FTA09	SNP	chrA09	21868071	C	A	C	16	16,0	M	10	7,3	UPSTREAM	-	BnaA09g29170D
FTA09	SNP	chrA09	21868145	A	T	A	18	18,0	W	8	6,2	UPSTREAM	-	BnaA09g29170D
FTA09	SNP	chrA09	21870568	A	T	A	20	20,0	T	18	0,18	DOWNSTREAM	-	BnaA09g29170D
FTA09	SNP	chrA09	21871421	C	T	C	26	26,0	Y	20	15,5	DOWNSTREAM	-	BnaA09g29170D
FTA09	SNP	chrA09	21874770	C	A	C	14	14,0	A	20	0,20	DOWNSTREAM	-	BnaA09g29170D
FTA09	SNP	chrA09	21875962	G	A	G	16	16,0	A	18	0,18	UNKNOWN
FTA09	SNP	chrA09	21876758	A	G	A	16	16,0	R	13	1,12	DOWNSTREAM	-	BnaA09g29220D
FTA09	SNP	chrA09	21878499	T	C	N	.	.	C	2	0,2	DOWNSTREAM	-	BnaA09g29220D
FTA09	SNP	chrA09	21878658	G	A	A	11	0,11	R	11	9,2	DOWNSTREAM	-	BnaA09g29220D
FTA09	SNP	chrA09	21879562	A	C	C	10	0,10	A	23	23,0	DOWNSTREAM	-	BnaA09g29220D
FTA09	SNP	chrA09	21879626	G	A	G	14	14,0	A	18	0,18	DOWNSTREAM	-	BnaA09g29220D
FTA09	SNP	chrA09	21879636	G	A	G	14	14,0	A	19	0,19	DOWNSTREAM	-	BnaA09g29220D
FTA09	SNP	chrA09	21879685	C	G	G	16	0,16	C	18	18,0	DOWNSTREAM	-	BnaA09g29220D
FTA09	SNP	chrA09	21879927	T	C	T	16	16,0	C	14	0,14	DOWNSTREAM	-	BnaA09g29220D
FTA09	SNP	chrA09	21879941	G	T	G	17	17,0	T	11	0,11	INTRAGENIC	-	BnaA09g29210D
FTA09	SNP	chrA09	21879948	G	A	G	17	17,0	A	11	0,11	INTRAGENIC	-	BnaA09g29210D
FTA09	SNP	chrA09	21880151	G	C	G	18	18,0	C	13	0,13	DOWNSTREAM	-	BnaA09g29220D
FTA09	SNP	chrA09	21880249	A	C	A	13	13,0	C	18	1,17	DOWNSTREAM	-	BnaA09g29220D
FTA09	SNP	chrA09	21880279	C	A	C	14	14,0	A	21	1,20	DOWNSTREAM	-	BnaA09g29220D
FTA09	SNP	chrA09	21880606	T	C	C	10	0,10	T	9	9,0	DOWNSTREAM	-	BnaA09g29220D
FTA09	SNP	chrA09	21881283	A	T	T	15	0,15	A	8	8,0	SYNONYMOUS_CODING	ggT/ggA	BnaA09g29220D
FTA09	SNP	chrA09	21885858	G	A	A	18	0,18	R	12	1,11	UPSTREAM	-	BnaA09g29230D
FTA09	SNP	chrA09	21887831	A	G	A	11	11,0	R	9	2,7	UPSTREAM	-	BnaA09g29230D
FTA09	SNP	chrA09	21889404	A	G	A	24	24,0	R	19	16,3	UPSTREAM	-	BnaA09g29230D
FTA09	SNP	chrA09	21889584	C	T	C	27	27,0	Y	38	29,9	UPSTREAM	-	BnaA09g29230D
FTA09	SNP	chrA09	21889660	G	T	G	28	28,0	K	43	28,15	UPSTREAM	-	BnaA09g29230D
FTA09	SNP	chrA09	21889667	C	T	C	28	28,0	Y	43	27,16	UPSTREAM	-	BnaA09g29230D
FTA09	SNP	chrA09	21889721	T	G	T	30	30,0	K	45	29,16	UPSTREAM	-	BnaA09g29230D
FTA09	SNP	chrA09	21889822	A	G	A	40	40,0	R	41	35,6	UPSTREAM	-	BnaA09g29230D
FTA09	SNP	chrA09	21889839	T	C	T	35	35,0	Y	40	34,6	UPSTREAM	-	BnaA09g29230D
FTA09	SNP	chrA09	21890736	A	C	C	20	0,20	M	19	2,17	INTERGENIC
FTA09	SNP	chrA09	21892797	G	T	K	22	16,6	G	14	14,0	INTERGENIC
FTA09	SNP	chrA09	21894744	C	T	C	19	19,0	Y	18	15,3	INTERGENIC
FTA09	SNP	chrA09	21894752	G	A	G	17	17,0	R	17	14,3	INTERGENIC
FTA09	SNP	chrA09	21894776	G	A	A	16	0,16	R	19	5,14	INTERGENIC
FTA09	SNP	chrA09	21894786	T	A	T	17	17,0	W	23	17,6	INTERGENIC
FTA09	SNP	chrA09	21894813	T	C	T	19	19,0	Y	26	17,9	INTERGENIC
FTA09	SNP	chrA09	21895002	T	C	T	12	12,0	Y	32	12,20	INTERGENIC
FTA09	SNP	chrA09	21895338	T	C	C	17	0,17	Y	13	3,10	INTERGENIC
FTA09	SNP	chrA09	21895367	T	C	T	20	20,0	Y	12	9,3	INTERGENIC
FTA09	SNP	chrA09	21895373	T	C	T	22	22,0	Y	13	10,3	INTERGENIC
FTA09	SNP	chrA09	21895418	T	C	T	24	24,0	Y	23	12,11	INTERGENIC
FTA09	SNP	chrA09	21895464	G	C	G	19	19,0	S	21	11,10	INTERGENIC
FTA09	SNP	chrA09	21895524	C	T	C	19	19,0	Y	23	15,8	INTERGENIC
FTA09	SNP	chrA09	21895564	A	G	A	17	17,0	R	18	11,7	INTERGENIC
FTA09	SNP	chrA09	21895879	G	T	G	20	20,0	K	25	17,8	INTERGENIC
FTA09	SNP	chrA09	21895993	G	T	G	15	15,0	K	35	13,22	INTERGENIC
FTA09	SNP	chrA09	21896027	T	C	T	19	19,0	Y	38	16,22	INTERGENIC
FTA09	SNP	chrA09	21896043	A	G	A	19	19,0	R	36	17,19	INTERGENIC
FTA09	SNP	chrA09	21896062	T	G	T	16	16,0	K	35	19,16	INTERGENIC
FTA09	SNP	chrA09	21896122	G	T	G	14	14,0	K	27	17,10	INTERGENIC
FTA09	SNP	chrA09	21896467	G	C	G	14	14,0	S	18	14,4	INTERGENIC
FTA09	SNP	chrA09	21898380	C	T	C	24	24,0	Y	20	17,3	INTERGENIC
FTA09	SNP	chrA09	21900235	C	T	C	13	13,0	Y	18	14,4	UNKNOWN
FTA09	SNP	chrA09	21900293	C	A	C	23	23,0	M	21	13,8	INTERGENIC
FTA09	SNP	chrA09	21900318	G	A	G	20	20,0	R	22	15,7	INTERGENIC
FTA09	SNP	chrA09	21908433	G	A	A	13	0,13	G	15	15,0	SYNONYMOUS_CODING	ttG/ttA	BnaA09g29260D
FTA09	SNP	chrA09	21912213	C	T	C	16	16,0	T	19	1,18	DOWNSTREAM	-	BnaA09g29270D
FTA09	SNP	chrA09	21919613	G	T	T	22	0,22	G	15	15,0	DOWNSTREAM	-	BnaA09g29280D
FTA09	SNP	chrA09	21922696	T	C	N	.	.	C	2	0,2	UPSTREAM	-	BnaA09g29280D
FTA09	SNP	chrA09	21927289	G	A	A	3	0,3	N	.	.	UPSTREAM	-	BnaA09g29290D
FTA09	SNP	chrA09	21929896	A	C	M	21	18,3	A	11	11,0	UPSTREAM	-	BnaA09g29290D
FTA09	SNP	chrA09	21930816	T	C	T	15	15,0	C	8	0,8	UNKNOWN
FTA09	SNP	chrA09	21930825	T	G	T	14	14,0	G	8	0,8	UNKNOWN
FTA09	SNP	chrA09	21930834	G	T	G	14	14,0	T	8	0,8	UNKNOWN
FTA09	SNP	chrA09	21930843	G	A	G	14	14,0	A	8	0,8	UNKNOWN
FTA09	SNP	chrA09	21931152	T	C	T	25	25,0	C	5	0,5	INTERGENIC
FTA09	SNP	chrA09	21931158	A	C	A	24	24,0	C	6	0,6	INTERGENIC
FTA09	SNP	chrA09	21931243	C	T	C	26	26,0	T	11	0,11	INTERGENIC
FTA09	SNP	chrA09	21931328	A	G	A	21	21,0	G	12	0,12	INTERGENIC
FTA09	SNP	chrA09	21931443	C	G	C	20	20,0	S	7	1,6	INTERGENIC
FTA09	SNP	chrA09	21931539	A	G	A	17	17,0	R	5	1,4	INTERGENIC
FTA09	SNP	chrA09	21931575	G	T	G	15	15,0	T	3	0,3	INTRAGENIC	-	BnaA09g29310D
FTA09	SNP	chrA09	21931646	T	C	T	12	12,0	C	4	0,4	UNKNOWN
FTA09	SNP	chrA09	21931670	C	G	C	12	12,0	G	6	0,6	UNKNOWN
FTA09	SNP	chrA09	21931781	C	T	T	11	0,11	C	9	9,0	UNKNOWN
FTA09	SNP	chrA09	21931793	A	T	A	11	11,0	T	9	0,9	UNKNOWN
FTA09	SNP	chrA09	21931861	G	C	C	4	0,4	G	11	11,0	UNKNOWN
FTA09	SNP	chrA09	21931951	G	T	G	1	1,0	T	11	0,11	UNKNOWN
FTA09	SNP	chrA09	21932011	A	C	A	3	3,0	C	14	0,14	UNKNOWN
FTA09	SNP	chrA09	21932047	C	T	C	4	4,0	T	15	0,15	UNKNOWN
FTA09	SNP	chrA09	21932176	G	A	G	11	11,0	A	12	0,12	UNKNOWN
FTA09	SNP	chrA09	21932202	C	T	T	14	0,14	C	12	12,0	UNKNOWN
FTA09	SNP	chrA09	21932252	G	C	C	14	0,14	G	15	15,0	UNKNOWN
FTA09	SNP	chrA09	21932263	G	A	G	13	13,0	A	14	0,14	UNKNOWN
FTA09	SNP	chrA09	21932275	A	G	A	13	13,0	G	13	0,13	UNKNOWN
FTA09	SNP	chrA09	21932287	A	T	A	11	11,0	T	12	0,12	UNKNOWN
FTA09	SNP	chrA09	21932303	A	G	A	13	13,0	G	12	0,12	UNKNOWN
FTA09	SNP	chrA09	21932331	T	C	C	14	0,14	T	13	13,0	UNKNOWN
FTA09	SNP	chrA09	21932367	A	G	G	14	0,14	A	17	17,0	UNKNOWN
FTA09	SNP	chrA09	21932397	G	A	A	14	0,14	G	19	19,0	UNKNOWN
FTA09	SNP	chrA09	21932653	A	G	A	17	17,0	G	13	0,13	UNKNOWN
FTA09	SNP	chrA09	21932881	C	A	A	15	1,14	C	9	9,0	UNKNOWN
FTA09	SNP	chrA09	21932901	A	G	G	12	0,12	A	9	9,0	UNKNOWN
FTA09	SNP	chrA09	21932944	C	T	C	8	8,0	T	7	0,7	UNKNOWN
FTA09	SNP	chrA09	21932974	C	T	T	4	0,4	C	5	5,0	UNKNOWN
FTA09	SNP	chrA09	21933211	C	T	T	10	0,10	C	11	11,0	UNKNOWN
FTA09	SNP	chrA09	21933270	A	G	G	17	0,17	A	13	13,0	UNKNOWN
FTA09	SNP	chrA09	21933476	A	G	R	11	10,1	G	22	0,22	INTERGENIC
FTA09	SNP	chrA09	21933505	C	T	Y	14	1,13	C	21	21,0	INTERGENIC
FTA09	SNP	chrA09	21933533	A	T	T	9	0,9	A	18	18,0	INTERGENIC
FTA09	SNP	chrA09	21933656	T	G	G	20	0,20	T	19	19,0	INTERGENIC
FTA09	SNP	chrA09	21933724	C	A	A	24	0,24	C	16	16,0	INTERGENIC
FTA09	SNP	chrA09	21933750	T	G	G	22	0,22	T	17	17,0	INTERGENIC
FTA09	SNP	chrA09	21933834	C	A	A	19	0,19	C	17	17,0	INTERGENIC
FTA09	SNP	chrA09	21933856	A	T	T	18	0,18	A	18	18,0	INTERGENIC
FTA09	SNP	chrA09	21933862	G	A	A	16	0,16	G	18	18,0	INTERGENIC
FTA09	SNP	chrA09	21933912	A	C	C	19	0,19	A	18	18,0	INTRAGENIC	-	BnaA09g29320D
FTA09	SNP	chrA09	21934065	G	A	A	21	0,21	G	14	14,0	UNKNOWN
FTA09	SNP	chrA09	21934113	C	A	C	23	23,0	A	11	0,11	UNKNOWN
FTA09	SNP	chrA09	21934119	C	A	M	24	2,22	C	11	11,0	UNKNOWN
FTA09	SNP	chrA09	21934179	T	C	C	16	0,16	T	11	11,0	UNKNOWN
FTA09	SNP	chrA09	21934185	G	A	A	16	0,16	G	10	10,0	UNKNOWN
FTA09	SNP	chrA09	21934191	T	C	C	14	0,14	T	9	9,0	UNKNOWN
FTA09	SNP	chrA09	21934274	A	T	T	14	0,14	A	9	9,0	UNKNOWN
FTA09	SNP	chrA09	21934327	C	T	T	13	0,13	C	8	8,0	UNKNOWN
FTA09	SNP	chrA09	21934351	G	C	C	17	0,17	G	12	12,0	UNKNOWN
FTA09	SNP	chrA09	21934375	T	C	C	20	0,20	T	12	12,0	UNKNOWN
FTA09	SNP	chrA09	21934473	T	G	G	26	0,26	T	16	16,0	UNKNOWN
FTA09	SNP	chrA09	21934523	T	A	A	19	0,19	T	17	17,0	UNKNOWN
FTA09	SNP	chrA09	21934538	G	A	A	21	0,21	G	16	16,0	UNKNOWN
FTA09	SNP	chrA09	21934592	G	T	T	17	1,16	G	12	12,0	UNKNOWN
FTA09	SNP	chrA09	21934607	T	G	G	13	0,13	T	14	14,0	UNKNOWN
FTA09	SNP	chrA09	21934772	C	A	A	10	0,10	C	18	18,0	UNKNOWN
FTA09	SNP	chrA09	21934820	T	C	C	6	0,6	T	20	20,0	UNKNOWN
FTA09	SNP	chrA09	21934841	C	T	T	4	0,4	C	21	21,0	UNKNOWN
FTA09	SNP	chrA09	21935488	C	G	G	2	0,2	C	12	12,0	UNKNOWN
FTA09	SNP	chrA09	21935522	T	C	C	2	0,2	T	14	14,0	UNKNOWN
FTA09	SNP	chrA09	21935546	T	G	G	2	0,2	T	15	15,0	UNKNOWN
FTA09	SNP	chrA09	21935558	C	T	T	2	0,2	C	15	15,0	UNKNOWN
FTA09	SNP	chrA09	21935576	T	A	A	2	0,2	T	16	16,0	UNKNOWN
FTA09	SNP	chrA09	21935793	G	A	R	13	1,12	G	17	17,0	UNKNOWN
FTA09	SNP	chrA09	21935865	G	A	A	13	0,13	G	16	16,0	UNKNOWN
FTA09	SNP	chrA09	21936007	G	C	C	13	0,13	G	12	12,0	UNKNOWN
FTA09	SNP	chrA09	21936181	C	A	A	21	0,21	C	17	17,0	UNKNOWN
FTA09	SNP	chrA09	21936202	A	G	G	20	0,20	A	21	21,0	UNKNOWN
FTA09	SNP	chrA09	21936241	A	G	G	15	0,15	A	22	22,0	UNKNOWN
FTA09	SNP	chrA09	21936256	G	A	A	12	0,12	G	26	26,0	UNKNOWN
FTA09	SNP	chrA09	21936265	A	C	C	11	0,11	A	25	25,0	UNKNOWN
FTA09	SNP	chrA09	21936280	A	G	G	9	0,9	A	27	27,0	UNKNOWN
FTA09	SNP	chrA09	21936286	A	T	T	7	0,7	A	23	23,0	UNKNOWN
FTA09	SNP	chrA09	21936328	G	A	A	5	0,5	G	16	16,0	UNKNOWN
FTA09	SNP	chrA09	21936421	T	G	G	4	0,4	T	7	7,0	UNKNOWN
FTA09	SNP	chrA09	21936433	T	G	G	5	0,5	T	7	7,0	UNKNOWN
FTA09	SNP	chrA09	21936469	G	A	A	8	0,8	G	7	7,0	UNKNOWN
FTA09	SNP	chrA09	21936598	A	T	T	8	0,8	A	14	14,0	UNKNOWN
FTA09	SNP	chrA09	21936627	A	G	G	7	0,7	A	14	14,0	INTERGENIC
FTA09	SNP	chrA09	21936634	G	A	A	7	0,7	G	14	14,0	INTERGENIC
FTA09	SNP	chrA09	21936745	C	G	G	13	0,13	C	12	12,0	INTERGENIC
FTA09	SNP	chrA09	21936858	A	T	A	11	11,0	T	15	0,15	INTERGENIC
FTA09	SNP	chrA09	21938068	A	T	W	95	75,20	A	46	46,0	INTERGENIC
FTA09	SNP	chrA09	21938110	C	T	Y	105	85,20	C	58	58,0	INTERGENIC
FTA09	SNP	chrA09	21938454	A	T	W	85	59,26	A	48	48,0	INTERGENIC
FTA09	SNP	chrA09	21945810	A	T	A	18	18,0	W	12	8,4	DOWNSTREAM	-	BnaA09g29340D
FTA09	SNP	chrA09	21946130	A	T	A	17	17,0	W	22	14,8	DOWNSTREAM	-	BnaA09g29340D
FTA09	SNP	chrA09	21946139	T	G	T	18	18,0	K	19	13,6	DOWNSTREAM	-	BnaA09g29340D
FTA09	SNP	chrA09	21946168	A	G	A	17	17,0	R	21	14,7	DOWNSTREAM	-	BnaA09g29340D
FTA09	SNP	chrA09	21946217	G	T	G	16	16,0	K	22	16,6	DOWNSTREAM	-	BnaA09g29340D
FTA09	SNP	chrA09	21946854	G	A	G	12	12,0	R	12	8,4	DOWNSTREAM	-	BnaA09g29340D
FTA09	SNP	chrA09	21946948	C	T	C	16	16,0	Y	21	12,9	DOWNSTREAM	-	BnaA09g29340D
FTA09	SNP	chrA09	21947068	G	T	G	16	16,0	K	17	11,6	DOWNSTREAM	-	BnaA09g29340D
FTA09	SNP	chrA09	21948765	T	A	T	18	18,0	A	17	0,17	INTRAGENIC	-	BnaA09g29330D
FTA09	SNP	chrA09	21951875	C	G	C	21	21,0	G	22	0,22	UPSTREAM	-	BnaA09g29340D
FTA09	SNP	chrA09	21952082	T	C	T	15	15,0	Y	17	15,2	UPSTREAM	-	BnaA09g29340D
FTA09	SNP	chrA09	21956916	A	G	A	20	20,0	R	20	17,3	INTRON	-	BnaA09g29350D
FTA09	SNP	chrA09	21957029	G	T	K	27	21,6	G	26	26,0	INTRON	-	BnaA09g29350D
FTA09	SNP	chrA09	21957263	T	A	T	25	25,0	W	31	20,11	INTRON	-	BnaA09g29350D
FTA09	SNP	chrA09	21957308	C	T	Y	19	12,7	C	26	25,1	INTRON	-	BnaA09g29350D
FTA09	SNP	chrA09	21958459	G	C	G	9	9,0	C	7	0,7	INTRON	-	BnaA09g29350D
FTA09	SNP	chrA09	21958789	A	G	A	21	21,0	R	18	15,3	INTRON	-	BnaA09g29350D
FTA09	SNP	chrA09	21958847	C	T	C	18	18,0	Y	24	17,7	INTRON	-	BnaA09g29350D
FTA09	SNP	chrA09	21958918	G	A	G	21	21,0	R	29	17,12	INTRON	-	BnaA09g29350D
FTA09	SNP	chrA09	21959137	C	T	C	24	24,0	Y	29	23,6	INTRON	-	BnaA09g29350D
FTA09	SNP	chrA09	21961907	C	T	C	17	16,1	Y	23	18,5	INTRON	-	BnaA09g29350D
FTA09	SNP	chrA09	21961990	C	A	C	16	16,0	M	25	14,11	INTRON	-	BnaA09g29350D
FTA09	SNP	chrA09	21962019	G	T	G	14	14,0	K	29	17,12	INTRON	-	BnaA09g29350D
FTA09	SNP	chrA09	21962054	A	G	A	13	13,0	R	26	14,12	INTRON	-	BnaA09g29350D
FTA09	SNP	chrA09	21962066	T	G	T	14	14,0	K	23	13,10	INTRON	-	BnaA09g29350D
FTA09	SNP	chrA09	21962148	G	C	G	13	13,0	S	12	9,3	NON_SYNONYMOUS_CODING	aGc/aCc	BnaA09g29350D
FTA09	SNP	chrA09	21962342	C	T	C	21	21,0	Y	17	14,3	NON_SYNONYMOUS_CODING	Cct/Tct	BnaA09g29350D
FTA09	SNP	chrA09	21962485	C	A	C	17	17,0	M	25	20,5	SYNONYMOUS_CODING	gcC/gcA	BnaA09g29350D
FTA09	SNP	chrA09	21962718	C	T	C	9	9,0	Y	26	15,11	NON_SYNONYMOUS_CODING	tCt/tTt	BnaA09g29350D
FTA09	SNP	chrA09	21964061	G	A	R	23	17,6	G	14	14,0	DOWNSTREAM	-	BnaA09g29350D
FTA09	SNP	chrA09	21964132	T	C	Y	14	10,4	T	12	12,0	DOWNSTREAM	-	BnaA09g29350D
FTA09	SNP	chrA09	21964151	C	T	Y	12	9,3	C	12	12,0	DOWNSTREAM	-	BnaA09g29350D
FTA09	SNP	chrA09	21964239	C	A	C	18	18,0	A	13	0,13	DOWNSTREAM	-	BnaA09g29350D
FTA09	SNP	chrA09	21965387	T	C	T	18	17,1	Y	15	13,2	DOWNSTREAM	-	BnaA09g29350D
FTA09	SNP	chrA09	21966207	T	A	W	10	6,4	T	4	4,0	DOWNSTREAM	-	BnaA09g29350D
FTA09	SNP	chrA09	21966436	G	C	S	30	11,19	G	7	7,0	DOWNSTREAM	-	BnaA09g29350D
FTA09	SNP	chrA09	21966684	A	T	W	46	17,29	A	11	11,0	DOWNSTREAM	-	BnaA09g29350D
FTA09	SNP	chrA09	21966704	T	A	W	47	19,28	T	14	14,0	DOWNSTREAM	-	BnaA09g29350D
FTA09	SNP	chrA09	21966732	C	G	S	49	19,30	C	16	16,0	DOWNSTREAM	-	BnaA09g29350D
FTA09	SNP	chrA09	21966861	G	A	R	51	35,16	G	14	14,0	DOWNSTREAM	-	BnaA09g29350D
FTA09	SNP	chrA09	21967071	C	T	Y	58	20,38	C	12	12,0	DOWNSTREAM	-	BnaA09g29350D
FTA09	SNP	chrA09	21967175	C	T	Y	56	38,18	C	6	6,0	DOWNSTREAM	-	BnaA09g29350D
FTA09	SNP	chrA09	21967196	G	A	R	63	39,24	G	7	7,0	DOWNSTREAM	-	BnaA09g29350D
FTA09	SNP	chrA09	21967446	A	G	R	49	20,29	A	15	15,0	DOWNSTREAM	-	BnaA09g29350D
FTA09	SNP	chrA09	21967767	T	A	W	49	22,27	T	12	12,0	DOWNSTREAM	-	BnaA09g29350D
FTA09	SNP	chrA09	21967945	C	T	Y	37	22,15	C	12	12,0	INTERGENIC
FTA09	SNP	chrA09	21968080	A	T	W	56	35,21	A	18	18,0	INTERGENIC
FTA09	SNP	chrA09	21968116	A	G	R	62	26,36	A	18	18,0	INTERGENIC
FTA09	SNP	chrA09	21968146	T	C	Y	53	40,13	T	16	16,0	INTERGENIC
FTA09	SNP	chrA09	21968353	T	C	Y	60	34,26	T	18	18,0	INTERGENIC
FTA09	SNP	chrA09	21968383	C	G	S	62	40,22	C	21	21,0	INTERGENIC
FTA09	SNP	chrA09	21968637	G	C	S	48	11,37	G	22	22,0	INTERGENIC
FTA09	SNP	chrA09	21968727	C	T	Y	48	30,18	C	23	23,0	INTERGENIC
FTA09	SNP	chrA09	21968754	C	T	Y	48	16,32	C	21	21,0	INTERGENIC
FTA09	SNP	chrA09	21968794	G	A	R	51	32,19	G	15	15,0	INTERGENIC
FTA09	SNP	chrA09	21969031	T	C	Y	60	28,32	T	18	18,0	INTERGENIC
FTA09	SNP	chrA09	21969066	A	G	R	69	30,39	A	22	22,0	INTERGENIC
FTA09	SNP	chrA09	21969078	G	A	R	68	49,19	G	25	25,0	INTERGENIC
FTA09	SNP	chrA09	21969164	A	G	R	75	49,26	A	26	26,0	INTERGENIC
FTA09	SNP	chrA09	21969192	T	C	Y	64	24,40	T	24	24,0	INTERGENIC
FTA09	SNP	chrA09	21969346	C	T	Y	40	30,10	C	19	19,0	INTERGENIC
FTA09	SNP	chrA09	21969354	C	T	Y	38	24,14	C	21	21,0	INTERGENIC
FTA09	SNP	chrA09	21969735	A	G	R	60	32,28	A	15	15,0	INTERGENIC
FTA09	SNP	chrA09	21969793	G	A	R	52	30,22	G	13	13,0	INTERGENIC
FTA09	SNP	chrA09	21972287	C	G	C	2	2,0	G	4	0,4	DOWNSTREAM	-	BnaA09g29370D
FTA09	SNP	chrA09	21972472	C	G	G	17	0,17	S	9	2,7	DOWNSTREAM	-	BnaA09g29370D
FTA09	SNP	chrA09	21972579	G	A	G	26	26,0	R	26	13,13	DOWNSTREAM	-	BnaA09g29370D
FTA09	SNP	chrA09	21972619	G	C	G	29	29,0	S	30	12,18	DOWNSTREAM	-	BnaA09g29370D
FTA09	SNP	chrA09	21972686	C	T	C	33	33,0	Y	26	8,18	DOWNSTREAM	-	BnaA09g29370D
FTA09	SNP	chrA09	21972719	A	C	A	35	35,0	M	24	8,16	DOWNSTREAM	-	BnaA09g29370D
FTA09	SNP	chrA09	21972844	G	A	G	41	41,0	R	23	16,7	DOWNSTREAM	-	BnaA09g29370D
FTA09	SNP	chrA09	21972862	G	A	A	43	0,43	R	25	9,16	DOWNSTREAM	-	BnaA09g29370D
FTA09	SNP	chrA09	21973347	G	T	G	20	20,0	T	16	0,16	DOWNSTREAM	-	BnaA09g29370D
FTA09	SNP	chrA09	21973887	T	G	T	13	13,0	K	8	6,2	DOWNSTREAM	-	BnaA09g29370D
FTA09	SNP	chrA09	21974197	C	A	C	7	7,0	M	18	15,3	DOWNSTREAM	-	BnaA09g29370D
FTA09	SNP	chrA09	21974384	T	G	T	17	17,0	K	19	14,5	DOWNSTREAM	-	BnaA09g29370D
FTA09	SNP	chrA09	21974497	G	C	G	12	12,0	S	18	12,6	DOWNSTREAM	-	BnaA09g29370D
FTA09	SNP	chrA09	21974538	T	C	T	12	12,0	Y	14	10,4	DOWNSTREAM	-	BnaA09g29370D
FTA09	SNP	chrA09	21974557	A	G	A	16	16,0	R	11	8,3	DOWNSTREAM	-	BnaA09g29370D
FTA09	SNP	chrA09	21974846	A	G	A	13	13,0	R	27	22,5	DOWNSTREAM	-	BnaA09g29370D
FTA09	SNP	chrA09	21974909	T	C	C	13	0,13	Y	30	6,24	DOWNSTREAM	-	BnaA09g29370D
FTA09	SNP	chrA09	21974982	A	C	C	13	0,13	M	28	5,23	DOWNSTREAM	-	BnaA09g29370D
FTA09	SNP	chrA09	21975138	T	G	T	7	7,0	G	27	0,27	DOWNSTREAM	-	BnaA09g29370D
FTA09	SNP	chrA09	21977652	C	T	Y	29	16,13	C	17	17,0	UPSTREAM	-	BnaA09g29370D
FTA09	SNP	chrA09	21977693	C	T	Y	19	11,8	C	22	22,0	UPSTREAM	-	BnaA09g29370D
FTA09	SNP	chrA09	21977728	G	A	R	12	9,3	G	23	23,0	UPSTREAM	-	BnaA09g29370D
FTA09	SNP	chrA09	21978645	A	G	A	34	34,0	R	23	16,7	UPSTREAM	-	BnaA09g29370D
FTA09	SNP	chrA09	21978657	T	C	T	31	31,0	Y	24	17,7	UPSTREAM	-	BnaA09g29370D
FTA09	SNP	chrA09	21978723	A	G	A	30	30,0	R	18	13,5	UPSTREAM	-	BnaA09g29370D
FTA09	SNP	chrA09	21980417	C	T	C	27	27,0	T	25	0,25	UPSTREAM	-	BnaA09g29370D
FTA09	SNP	chrA09	21983926	C	T	T	13	0,13	C	13	13,0	UPSTREAM	-	BnaA09g29380D
FTA09	SNP	chrA09	21985895	T	C	T	31	31,0	Y	24	15,9	UPSTREAM	-	BnaA09g29380D
FTA09	SNP	chrA09	21985943	A	G	A	30	30,0	R	31	17,14	UPSTREAM	-	BnaA09g29380D
FTA09	SNP	chrA09	21986120	G	C	G	22	22,0	S	37	17,20	UPSTREAM	-	BnaA09g29380D
FTA09	SNP	chrA09	21986200	T	G	T	16	16,0	K	39	21,18	UPSTREAM	-	BnaA09g29380D
FTA09	SNP	chrA09	21986251	A	C	A	16	16,0	M	40	22,18	UPSTREAM	-	BnaA09g29380D
FTA09	SNP	chrA09	21986373	T	A	T	15	15,0	W	26	17,9	UPSTREAM	-	BnaA09g29380D
FTA09	SNP	chrA09	21986391	T	A	T	13	13,0	W	23	16,7	UPSTREAM	-	BnaA09g29380D
FTA09	SNP	chrA09	21986576	C	T	C	11	11,0	Y	18	13,5	UPSTREAM	-	BnaA09g29380D
FTA09	SNP	chrA09	21986659	C	T	C	8	8,0	Y	13	10,3	UPSTREAM	-	BnaA09g29380D
FTA09	SNP	chrA09	21986666	A	T	A	8	8,0	W	11	8,3	UPSTREAM	-	BnaA09g29380D
FTA09	SNP	chrA09	21986685	A	T	A	8	8,0	W	11	8,3	UPSTREAM	-	BnaA09g29380D
FTA09	SNP	chrA09	21986701	A	T	A	9	9,0	W	10	8,2	UPSTREAM	-	BnaA09g29380D
FTA09	SNP	chrA09	21986774	A	T	A	12	12,0	W	14	9,5	UPSTREAM	-	BnaA09g29380D
FTA09	SNP	chrA09	21986783	A	C	A	10	10,0	M	12	7,5	UPSTREAM	-	BnaA09g29380D
FTA09	SNP	chrA09	21986804	G	T	G	11	11,0	K	12	7,5	UPSTREAM	-	BnaA09g29380D
FTA09	SNP	chrA09	21986812	T	G	T	10	10,0	K	10	6,4	UPSTREAM	-	BnaA09g29380D
FTA09	SNP	chrA09	21986861	T	A	T	9	9,0	W	14	9,5	UPSTREAM	-	BnaA09g29380D
FTA09	SNP	chrA09	21986983	C	G	C	17	17,0	S	28	16,12	UPSTREAM	-	BnaA09g29380D
FTA09	SNP	chrA09	21986990	G	T	G	15	15,0	K	27	14,13	UPSTREAM	-	BnaA09g29380D
FTA09	SNP	chrA09	21987022	T	A	T	15	15,0	W	28	16,12	UPSTREAM	-	BnaA09g29380D
FTA09	SNP	chrA09	21987038	C	T	C	15	15,0	Y	27	16,11	UPSTREAM	-	BnaA09g29380D
FTA09	SNP	chrA09	21987087	G	A	G	15	15,0	R	29	17,12	UPSTREAM	-	BnaA09g29380D
FTA09	SNP	chrA09	21987119	A	G	A	18	18,0	R	34	18,16	UPSTREAM	-	BnaA09g29380D
FTA09	SNP	chrA09	21987129	T	C	T	16	16,0	Y	29	16,13	UPSTREAM	-	BnaA09g29380D
FTA09	SNP	chrA09	21987199	A	G	A	17	17,0	R	25	13,12	UPSTREAM	-	BnaA09g29380D
FTA09	SNP	chrA09	21987262	T	A,G	A	17	0,17,0	K	24	13,0,11	UPSTREAM	-	BnaA09g29380D
FTA09	SNP	chrA09	21987276	C	A	C	15	15,0	M	26	14,12	UPSTREAM	-	BnaA09g29380D
FTA09	SNP	chrA09	21987288	G	A	G	15	15,0	R	29	16,13	UPSTREAM	-	BnaA09g29380D
FTA09	SNP	chrA09	21987294	A	G	A	15	15,0	R	29	16,13	UPSTREAM	-	BnaA09g29380D
FTA09	SNP	chrA09	21987317	C	T	C	16	16,0	Y	32	14,18	UPSTREAM	-	BnaA09g29380D
FTA09	SNP	chrA09	21987335	A	T	A	15	15,0	W	30	13,17	UPSTREAM	-	BnaA09g29380D
FTA09	SNP	chrA09	21987817	C	T	C	11	11,0	Y	10	3,7	UPSTREAM	-	BnaA09g29380D
FTA09	SNP	chrA09	21987855	A	G	A	14	14,0	R	6	3,3	UPSTREAM	-	BnaA09g29380D
FTA09	SNP	chrA09	21987862	A	G	A	15	15,0	R	5	3,2	UPSTREAM	-	BnaA09g29380D
FTA09	SNP	chrA09	21988132	G	A	G	14	14,0	R	32	20,12	UPSTREAM	-	BnaA09g29380D
FTA09	SNP	chrA09	21988139	A	T	A	13	13,0	W	32	20,12	UPSTREAM	-	BnaA09g29380D
FTA09	SNP	chrA09	21988158	C	T	C	14	14,0	Y	32	21,11	UPSTREAM	-	BnaA09g29380D
FTA09	SNP	chrA09	21988248	A	G	G	15	0,15	A	33	33,0	UPSTREAM	-	BnaA09g29380D
FTA09	SNP	chrA09	21988414	T	A	T	12	12,0	W	32	10,22	NON_SYNONYMOUS_CODING	aaT/aaA	BnaA09g29380D
FTA09	SNP	chrA09	21988439	C	A	C	12	12,0	M	28	9,19	NON_SYNONYMOUS_CODING	Ctc/Atc	BnaA09g29380D
FTA09	SNP	chrA09	21988484	A	G	A	15	15,0	R	33	15,18	NON_SYNONYMOUS_CODING	Aga/Gga	BnaA09g29380D
FTA09	SNP	chrA09	21988519	T	C	T	20	20,0	Y	33	15,18	SYNONYMOUS_CODING	tgT/tgC	BnaA09g29380D
FTA09	SNP	chrA09	21988543	C	T	C	19	19,0	Y	33	15,18	SYNONYMOUS_CODING	gtC/gtT	BnaA09g29380D
FTA09	SNP	chrA09	21988799	C	G	C	14	14,0	S	17	6,11	DOWNSTREAM	-	BnaA09g29380D
FTA09	SNP	chrA09	21988856	A	G	A	10	10,0	R	23	8,15	DOWNSTREAM	-	BnaA09g29380D
FTA09	SNP	chrA09	21988864	T	A	T	10	10,0	W	23	8,15	DOWNSTREAM	-	BnaA09g29380D
FTA09	SNP	chrA09	21988947	G	A	G	3	3,0	R	16	6,10	DOWNSTREAM	-	BnaA09g29380D
FTA09	SNP	chrA09	21989152	A	T	A	13	13,0	T	9	0,9	DOWNSTREAM	-	BnaA09g29380D
FTA09	SNP	chrA09	21991690	G	C	G	16	16,0	S	19	13,6	DOWNSTREAM	-	BnaA09g29380D
FTA09	SNP	chrA09	21991707	C	T	C	19	19,0	Y	19	12,7	DOWNSTREAM	-	BnaA09g29380D
FTA09	SNP	chrA09	21991716	T	G	T	17	17,0	K	19	12,7	DOWNSTREAM	-	BnaA09g29380D
FTA09	SNP	chrA09	21992924	G	C	G	21	21,0	S	26	18,8	DOWNSTREAM	-	BnaA09g29380D
FTA09	SNP	chrA09	21992934	C	G	C	19	19,0	S	27	18,9	DOWNSTREAM	-	BnaA09g29380D
FTA09	SNP	chrA09	21992988	A	G	A	16	16,0	R	30	19,11	DOWNSTREAM	-	BnaA09g29380D
FTA09	SNP	chrA09	21993033	A	G	A	15	15,0	R	21	10,11	DOWNSTREAM	-	BnaA09g29380D
FTA09	SNP	chrA09	21993195	C	A	C	16	16,0	M	21	9,12	DOWNSTREAM	-	BnaA09g29380D
FTA09	SNP	chrA09	21993255	T	A	T	16	16,0	W	24	11,13	DOWNSTREAM	-	BnaA09g29380D
FTA09	SNP	chrA09	21993281	A	G	A	16	16,0	R	25	12,13	DOWNSTREAM	-	BnaA09g29380D
FTA09	SNP	chrA09	21993306	A	G	A	12	12,0	R	23	10,13	DOWNSTREAM	-	BnaA09g29380D
FTA09	SNP	chrA09	21993320	A	T	A	14	14,0	W	21	8,13	DOWNSTREAM	-	BnaA09g29380D
FTA09	SNP	chrA09	21993389	G	C	G	12	12,0	S	23	9,14	DOWNSTREAM	-	BnaA09g29380D
FTA09	SNP	chrA09	21993411	T	C	T	8	8,0	Y	23	8,15	DOWNSTREAM	-	BnaA09g29380D
FTA09	SNP	chrA09	21993469	C	G	C	9	9,0	S	23	10,13	DOWNSTREAM	-	BnaA09g29380D
FTA09	SNP	chrA09	21993577	C	G	C	17	17,0	S	22	11,11	DOWNSTREAM	-	BnaA09g29380D
FTA09	SNP	chrA09	21993658	T	G	T	18	18,0	K	28	12,16	DOWNSTREAM	-	BnaA09g29380D
FTA09	SNP	chrA09	21994252	A	G	A	17	17,0	R	28	18,10	INTERGENIC
FTA09	SNP	chrA09	21994320	A	G	A	13	13,0	R	29	21,8	INTERGENIC
[truncated: 7,939 more rows]

## Sheet: TableS7
Table S7 Correlation coefficientamon between FT, BUT and BOT in YL18
Traits	BUT	BOT
FT	0.747 **	0.743 **
BUT		0.989 **
